# Supplementary material for: Patient‐Reported Outcome Measures Used to Assess Surgical Interventions for Pelvic Organ Prolapse, Stress Urinary Incontinence and Mesh Complications: A Scoping Review for the Development of the APPRAISE PROM
Source: BJOG. 2025 Sep 24;133(2):218–27. doi: 10.1111/1471-0528.18355 (PMC12678042; doi:10.1111/1471-0528.18355)
Supplement: Supplementary file 10 — Table S1: Included Studies. [file BJO-133-218-s008.xlsx]

## Sheet: Sheet1
Author/s	Year of publication	DOI/URL
Abbas et al.	2023	10.1002/nau.25155
Abbasy et al.	2009	https://www.ajog.org/article/S0002-9378(03)00333-8/fulltext
Abdel-Fattah et al.	2022	doi: 10.3310/BTSA6148
Abdel-Fattah et al.	2010	https://doi.org/10.1111/j.1471-0528.2010.02544.xopen_in_new
Abdel-Fattah et al.	2012	https://bjui-journals.onlinelibrary.wiley.com/doi/10.1111/j.1464-410X.2011.10471.x
Abdel-Fattah et al.	2017	https://link.springer.com/article/10.1007/s00345-016-1969-1
Abdel-Fattah et al.	2022	https://www.nejm.org/doi/10.1056/NEJMoa2111815
Abdel-Fattah et al.	2012	https://doi.org/10.1016/j.eururo.2012.04.021
Abdel-Fattah et al.	2010	https://www.ejog.org/article/S0301-2115(09)00701-5/fulltext
Abdel-Fattah et al.	2011	https://dx.doi.org/10.1016/j.ajog.2011.03.018
Abdel-Fattah et al.	2011	DOI: 10.1016/j.ejogrb.2011.03.020
Abdel-Hady & Constantine	2005	https://obgyn.onlinelibrary.wiley.com/doi/10.1111/j.1447-0756.2005.00238.x
Abdullah et al	2017	https://link.springer.com/article/10.1007/s00192-017-3306-7
Abdul-Rahman et al	2010	https://doi.org/10.1111/j.1464-410X.2010.09203.x
Aberger et al.	2016	https://onlinelibrary.wiley.com/doi/epdf/10.1002/nau.22819?saml_referrer
Abet et al.	2012	https://dx.doi.org/10.1111/j.1463-1318.2012.03113.x
Abolmasov et al.	2019	https://doi.org/10.1089/gyn.2018.0026
Abougamrah et al	2015	https://obgyn.onlinelibrary.wiley.com/doi/10.1016/j.ijgo.2015.03.038
Abraham et al	2019	https://journals.lww.com/jwphpt/fulltext/2019/10000/outcomes_following_multidisciplinary_management_of.4.aspx
Abraham et al	2017	https://doi.org/10.1002/nau.22927open_in_new
Abrar et al.	2021	10.12669/pjms.37.5.4017
Ackenbom et al.	2021	https://link.springer.com/article/10.1007/s00192-020-04495-y
Adamakis et al	2015	https://pubmed.ncbi.nlm.nih.gov/25668420/
Adams-Piper et al	2016	https://journals.lww.com/fpmrs/abstract/2016/09000/a_large_retrospective_series_of_pregnancy_and.5.aspx
Agacayak et al.	2022	https://journals.lww.com/njcp/fulltext/2022/25050/comparison_of_long_term_results_of_obliterative.7.aspx
Agarwal et al	2014	https://icurology.org/DOIx.php?id=10.4111/kju.2014.55.12.821
Ahmad et al.	2018	DOI https://doi.org/10.1055/s-0038-1675358.
Ahmed et al	2019	https://link.springer.com/article/10.1007/s00192-019-04068-8
Ahn et al.	2015	https://icurology.org/pdf/10.4111/kju.2015.56.12.823
Aichner et al	2022	https://link.springer.com/article/10.1007/s00404-021-06369-0
Aigmueller et al	2008	https://link.springer.com/article/10.1007/s00192-008-0563-5
Aigmueller et al.	2011	https://www.sciencedirect.com/science/article/pii/S0002937811009112
Aigmueller et al.	2014	https://link.springer.com/article/10.1007/s00192-014-2384-z
Aijaz et al.	2003	https://pjms.org.pk/index.php/pjms/article/view/6689/1677
Aitbayeva et al	2023	DOI: 10.5603/GP.a2023.0002
Akbaba & Sezgin	2021	DOI: 10.1186/s12905-021-01388-0
Akdemir et al	2020	https://link.springer.com/article/10.1007/s11255-020-02549-0
Akpinar et al.	2000	https://onlinelibrary.wiley.com/doi/10.1046/j.1442-2042.2000.00153.x
Ala-Nissilä et al	2010	https://obgyn.onlinelibrary.wiley.com/doi/10.3109/00016340903508635
Alas et al	2016	https://link.springer.com/article/10.1007/s00192-016-3010-z
Alas et al	2016	https://link.springer.com/article/10.1007/s00192-016-3132-3
Alay et al.	2020	https://onlinelibrary.wiley.com/doi/10.1111/ases.12863
Albaini et al.	2022	https://link.springer.com/article/10.1007/s00192-022-05096-7
Albayati et al.	2017	https://onlinelibrary.wiley.com/doi/10.1111/codi.13671
Albo et al	2007	https://www.nejm.org/doi/full/10.1056/NEJMoa070416
Alcalay et al	1995	https://obgyn.onlinelibrary.wiley.com/doi/full/10.1111/j.1471-0528.1995.tb11434.x
Alcalay et al.	2000	https://www.sciencedirect.com/science/article/pii/S000293780070319X#bib11
Aldrich et al.	2022	https://www.sciencedirect.com/science/article/pii/S0002937822003532
Alemrajabi et al	2020	https://www.tandfonline.com/doi/full/10.1080/08941939.2020.1767734
Alexandridis et al.	2023	https://link.springer.com/article/10.1007/s00192-023-05506-4
Alexandridis et al.	2019	https://link.springer.com/article/10.1007/s00192-019-04004-w
Ali et al.	2023	DOI: 10.4081/aiua.2023.11342
Allagany et al	2022	DOI: 10.1002/nau.24999
Allahdin et al	2008	10.1080/01443610410001722608
Allahdin et al	2004	10.1080/01443610410001722608
Allègre et al.	2020	https://link.springer.com/article/10.1007/s00192-019-04073-x
Al-Mandeel et al	2011	https://onlinelibrary.wiley.com/doi/10.1002/nau.20947
Al-Singary et al	2005	https://onlinelibrary.wiley.com/doi/10.1111/j.1742-1241.2005.00373.x
Al-singary et al	2007	DOI: 10.1159/000099337
Altman et al.	2006	https://www.sciencedirect.com/science/article/pii/S0090429505015396
Altman et al.	2009	https://journals.lww.com/greenjournal/abstract/2009/01000/sexual_dysfunction_after_trocar_guided.19.aspx
Altman et al.	2018	https://link.springer.com/article/10.1007/s00192-018-3587-5
Altman et al.	2016	https://link.springer.com/article/10.1007/s00192-016-2973-0
Altman et al.	2008	https://link.springer.com/article/10.1007/s00192-007-0526-2
Altman et al.	2011	https://www.nejm.org/doi/full/10.1056/NEJMoa1009521
Altman et al.	2017	https://journals.lww.com/fpmrs/abstract/2017/09000/transurethral_polyacrylamide_hydrogel_injection.7.aspx
Al-Zahrani & Gajewski	2016	https://obgyn.onlinelibrary.wiley.com/doi/10.1111/jog.13035
Amaro et al	2009	10.1590/s1677-55382009000100010
Amat I Tardiu et al	2011	DOI: 10.1007/s00192-011-1380-9
Ammendrup et al.	2009	10.3109/00016340903295600
Amundsen et al	2000	https://pubmed.ncbi.nlm.nih.gov/10893603/
Anand et al	2017	DOI: 10.1097/SPV.0000000000000389
Anderson et al	2016	https://doi.org/10.1016/j.urology.2016.01.031
Andonian et al	2005	DOI: 10.1016/j.eururo.2004.12.023
Andonian et al	2007	https://www.sciencedirect.com/science/article/pii/S0302283807000048?via%3Dihub
Andrada Hamer et al	2013	https://link.springer.com/article/10.1007/s00192-012-1840-x
Andrada Hamer et al	2011	DOI: 10.1007/s00192-011-1381-8
Anger et al	2014	DOI: 10.1097/AOG.0000000000000006
Angioli et al	2012	DOI: 10.1007/s00192-011-1595-9
Angioli et al.	2010	https://dx.doi.org/10.1016/j.eururo.2010.08.004
Angleitner-Flotzinger et al	2014	DOI: 10.1016/j.ejogrb.2014.06.015
Anglès-Acedo et al	2021	https://dx.doi.org/10.1007/s00192-020-04406-1
Anglès-Acedo et al	2019	https://dx.doi.org/10.1016/j.acuro.2019.02.003
Anglès-Acedo et al	2022	10.1007/s00192-021-04697-y
Anglim et al	2023	DOI: 10.1007/s00192-023-05516-2
Ankardal et al	2004	10.1111/j.1471-0528.2004.00220.x
Ankardal et al	2005	https://doi.org/10.1111/j.0001-6349.2005.00703.x
Antosh et al	2013	DOI: 10.1097/AOG.0b013e3182932ce2
Api et al	2014	DOI: 10.1590/S1677-5538.IBJU.2014.04.12
Apostolopoulos et al	2019	DOI: 10.1016/j.jogoh.2019.07.006
Araco et al	2009	DOI: 10.1111/j.1447-0756.2009.01036.x
Araco et al	2008	DOI: 10.1007/s00192-007-0554-y
Araco et al	2008	https://link.springer.com/article/10.1007/s00192-007-0523-5
Arcieri et al	2023	DOI: 10.1002/ijgo.14959
Arias et al	2010	10.1016/j.jmig.2010.03.016
Ark et al	2020	DOI: 10.1111/j.1479-828X.2010.01221.x
Armstrong et al	2021	DOI: 10.1097/SPV.0000000000000917
Armstrong et al	2021	DOI: 10.1097/SPV.0000000000000917
Arslan et al	2017	DOI: 10.1590/S1677-5538.IBJU.2016.0270
Arts-deJong et al	2011	DOI: 10.1007/s10397-010-0643-7
Aruku et al,	2005	https://obgyn.onlinelibrary.wiley.com/doi/epdf/10.1111/j.1479-828X.2005.00442.x?saml_referrer
Arunkalaivanan et al	2003	DOI: 10.1007/s00192-002-1000-9
Ashari et al	2005	DOI: 10.1007/s10350-004-0886-3
Aslan et al	2018	DOI: 10.1159/000479025
Asoglu et al	2012	https://cms.galenos.com.tr/Uploads/Article_13266/JTGGA_13_4_253_256.pdf
Athanasiou et al	2013	DOI: 10.1007/s00192-012-1947-0
Athanasiou et al	2020	DOI: 10.1007/s00192-019-04174-7
Athanasiou et al	2020	https://link.springer.com/article/10.1007/s00192-020-04326-0
Athanasiou et al.	2020	https://link.springer.com/article/10.1007/s00192-020-04326-0
Athanasiou et al	2014	10.1007/s00192-013-2186-8
Athanasopoulos et al	2012	DOI: 10.1007/s11255-012-0247-4
Athanasopoulos et al	2011	10.1016/j.urology.2011.05.069
Atilgan	2021	DOI: 10.1111/luts.12342
Aubé et al	2018	DOI: 10.5489/cuaj.5095
Auguste et al	2006	10.1016/s0399-8320(06)73257-2
Axelsen et al	2004	10.1016/j.ejogrb.2003.06.011
Aygül et al.	2016	https://cms.galenos.com.tr/Uploads/Article_15338/172-177.pdf
Azam et al	2001	https://www.sciencedirect.com/science/article/abs/pii/S0022534705659836
Azar et al	2008	DOI: 10.1007/s00192-007-0399-4
Bach et al	2020	10.1177/2053369120924929
Bach et al	2019	https://www.ajog.org/article/S0002-9378(18)32228-2/abstract
Bacle et al	2011	doi: 10.1111/j.1442-2042.2011.02857.x
Badalian et al	2020	https://doi.org/10.1016/j.ejogrb.2020.01.029
Badrek-Al Amoudi et al	2013	https://onlinelibrary.wiley.com/doi/epdf/10.1111/codi.12164?saml_referrer
Baessler & Schuessler	2001	10.1016/s0029-7844(00)01205-9
Baessler et al	2004	DOI: 10.1016/j.ajog.2003.10.709
Baessler et al	2005	DOI: 10.1016/j.ajog.2004.09.131
Bai et al	2004	DOI: 10.1007/s001920200053
Bakas et al	2002	DOI: 10.1159/000058369
Bakas et al	2019	DOI: 10.1007/s00192-018-3713-4
Bakas et al.	2019	https://www.sciencedirect.com/science/article/pii/S0301211519303173
Baker et al	1990	https://pubmed.ncbi.nlm.nih.gov/2193414/
Baki Erin et al	2023	https://link.springer.com/article/10.1007/s00404-023-06958-1
Balachandran et al	2016	DOI: 10.1007/s00192-016-3058-9
Balata et al	2020	10.1097/DCR.0000000000001595
Balchandra et al.	2015	doi:10.1007/s00404-015-3724-z
Baldissera Aradas et al	2021	https://doi.org/10.1016/j.acuroe.2021.01.005
Ballard et al	2014	https://journals.lww.com/greenjournal/fulltext/2014/02000/bowel_preparation_before_vaginal_prolapse_surgery_.3.aspx
Ballert et al	2008	DOI: 10.1007/s00192-007-0450-5
Ballert et al	2010	DOI: 10.1016/j.juro.2009.12.011
Ballester et al	2012	DOI: 10.1007/s00345-011-0668-1
Balsamo et al	2018	ejog.org/article/S0301-2115(17)30531-6/fulltext
Balsamo et al	2022	https://www.ejog.org/article/S0301-2115(22)00075-6/fulltext
Balzarro et al	2018	DOI: 10.1002/nau.23288
Balzarro et al	2020	10.1016/j.urology.2019.10.021
Banas et al	2023	DOI: 10.26444/aaem/162800
Barakat et al	2021	DOI: 10.5152/tud.2021.21059
Barber et al	2009	DOI: 10.1097/AOG.0b013e3181b2b1ae
Barber et al	2014	DOI: 10.1001/jama.2014.1719
Barber et al	2006	DOI: 10.1016/j.ajog.2006.01.076
Barber et al	2019	DOI: 10.1016/j.ajog.2019.06.004
Barber et al	2008	DOI: 10.1097/AOG.0b013e318162f22e
Barber et al	2021	10.1007/s00192-021-04890-z
Barboglio et al	2014	10.1097/SPV.0000000000000047
Barr et al	2009	10.1007/s00192-008-0798-1
Barranger et al	2003	10.1067/s0002-9378(03)00665-3
Barrington et al	2013	10.3109/01443615.2013.769941
Barros-Pereira	2017	10.1002/ijgo.12267
Barry et al	2006	10.1007/s00192-005-1358-6
Barry et al	2008	10.1007/s00192-007-0412-y
Bastani et al	2022	https://www.ejog.org/article/S0301-2115(22)00075-6/fulltext
Bastani et al	2022	https://link.springer.com/article/10.1007/s00192-022-05171-z
Bastawros et al	2021	https://dx.doi.org/10.1097/SPV.0000000000000812
Bastawros et al	2018	10.1097/SPV.0000000000000647
Basu & Duckett	2010	https://dx.doi.org/10.1111/j.1471-0528.2010.02513.x
Basu et al	2013	https://link.springer.com/article/10.1007/s00192-012-2010-x
Basu et al	2013	https://link.springer.com/article/10.1007/s00192-013-2125-8
Baumann et al	2008	10.1007/s00464-008-0108-5
Bauters et al	2023	https://link.springer.com/article/10.1007/s00192-023-05631-0
Baxter et al	2022	https://dx.doi.org/10.1007/s00192-021-04714-0
Bayrak et al	2015	10.1590/S1677-5538.IBJU.2014.0209
Bayramoglu Tepe et al.	2020	DOI: 10.5152/tud.2019.19113
Bekker et al	2009	DOI: 10.1111/j.1743-6109.2009.01395.x
Belayneh et al.	2021	doi: 10.1186/s12905-020-01146-8
Belsante et al	2013	https://pubmed.ncbi.nlm.nih.gov/23433141/
Benbouzid et al	2012	10.1111/j.1442-2042.2012.03090.x
Benedito de Castro et al	2010	https://pubmed.ncbi.nlm.nih.gov/20223141/
Benedito de Castro et al	2010	https://pubmed.ncbi.nlm.nih.gov/20223141/
Ben-Zvi et al	2017	10.5489/cuaj.4243
Berger et al	2020	10.1016/j.ajog.2020.05.018
Bergman et al	2017	10.1007/s00192-016-3119-0
Bernasconi et al.	2012	https://link.springer.com/article/10.1007/s00192-011-1520-2
Berthier et al	2008	DOI: 10.1016/j.ijgo.2008.02.015
Betschart et al	2011	10.1007/s00192-011-1366-7
Bianchi Ferrero et al	2013	10.1007/s00192-014-2352-7
Bianchi Ferrero et al	2013	10.1007/s00192-012-1998-2
Bidmead et al.	2001	10.1111/j.1471-0528.2001.00093.x
Biggs et al	2008	10.1007/s00192-008-0777-6
Bjerke & Mynster	2014	10.1007/s00384-014-1960-5
Blau et al	2020	DOI: 10.4111/icu.2020.61.S1.S57
Boccasanta et al	2012	DOI: 10.1111/j.1463-1318.2011.02734.x
Bodelsson et al	2002	DOI: 10.1111/j.1471-0528.2002.01195.x
Bohlin et al	2018	DOI: 10.1007/s00192-017-3446-9
Bohlin et al	2015	DOI: 10.1007/s00192-014-2508-5
Bombieri & Freeman	2003	https://doi.org/10.1046/j.1471-0528.2003.02391.xopen_in_new
Boons et al	2010	10.1111/j.1463-1318.2009.01859.x
Borie et al	2014	DOI: 10.1016/j.clinre.2013.12.010
Bormann et al.	2023	https://pubmed.ncbi.nlm.nih.gov/37603869/
Bostanci et al	2015	DOI: 10.14744/nci.2014.30085
Botros et al	2014	https://link.springer.com/article/10.1007/s00192-014-2432-8
Botros et al	2009	10.1007/s00192-009-0933-7
Boyers et al	2013	10.1111/bju.12388
Bradley et al	2008	DOI: 10.1016/j.ajog.2008.07.030
Bradley et al	2007	10.1016/j.ajog.2007.08.023
Braga et al	2019	DOI: 10.1111/bju.14136
Braga et al	2022	10.1007/s00192-022-05094-9
Braga et al	2019	10.1007/s00192-019-04159-6
Braga et al	2019	10.1007/s00192-019-04096-4
Braga et al.	2023	doi.org/10.3390/medicina58101412
Braun et al	2019	10.1016/j.ejogrb.2019.02.013
Breen et al	1997	10.1016/s0002-9378(97)70076-0
Brennand et al	2020	DOI: 10.1097/AOG.0000000000004027
Brennand et al	2017	DOI: 10.1007/s00192-017-3302-y
Brennand et al.	2015	DOI: 10.1111/1471-0528.13132
Bretschneider et al	2020	DOI: 10.1007/s00192-020-04471-6
Bretschneider et al	2023	DOI: 10.1097/SPV.0000000000001266
Bretschneider et al	2023	https://dx.doi.org/10.1097/SPV.0000000000001266
Brito et al	2013	https://pubmed.ncbi.nlm.nih.gov/23447914/
Brocker et al	2015	10.1177/0284185114544241
Bros-Konopielko et al	2017	https://doi.org/10.5114/fmpcr.2017.69273
Broussard et al	2013	DOI: 10.1007/s00192-012-1919-4
Brubaker et al	2008	10.1097/AOG.0b013e3181778d2a
Brubaker et al	2012	DOI: 10.1016/j.juro.2011.11.087
Brubaker et al	2014	DOI: 10.1007/s00192-013-2184-x
Brubaker et al	2015	DOI: 10.1007/s00192-015-2661-5
Brubaker et al	2010	DOI: 10.1097/AOG.0b013e3181cb86b2
Brubaker et al	2006	DOI: 10.1056/NEJMoa054208
Brunner et al	2019	DOI: 10.1007/s00384-019-03363-6
Brunner et al	2018	DOI: 10.1007/s00384-018-2972-3
Buca et al	2016	DOI: 10.1097/SPV.0000000000000310
Bump et al	1996	DOI: 10.1016/s0002-9378(96)70142-4
Burgio et al	2010	10.1002/nau.20877
Bushra et al	2021	DOI: 10.1016/j.jogc.2021.04.012
Byrne et al	2008	DOI: 10.1007/s10350-008-9365-6
Cadish et al	2010	10.1016/j.ajog.2010.07.023
Cadish et al	2017	10.1080/01443615.2017.1292226
Cadish et al	2014	10.1097/SPV.0000000000000055
Callewaert et al	2019	https://doi.org/10.1002/nau.24083
Campagna et al	2018	DOI: 10.1016/j.ejogrb.2017.12.043
Campagna et al	2022	DOI: 10.1007/s00192-021-04865-0
Campagna et al	2020	DOI: 10.1016/j.ejogrb.2020.03.025
Campagna et al	2020	https://dx.doi.org/10.1007/s10151-020-02199-5
Campbell et al	2018	DOI: 10.1007/s00192-017-3491-4
Campeau et al	2007	10.1002/nau.20440
Cañete et al.	2013	DOI: 10.1016/j.maturitas.2012.10.021
Cao et al.	2013	10.1111/ajo.12040
Capmas et al	2020	DOI: 10.1016/j.jogoh.2020.101778
Capobianco et al	2009	DOI: 10.12891/ceog19242014
Caramazza et al	2022	10.1007/s00345-022-04109-w
Carbone et al	2001	https://doi.org/10.1016/S0022-5347(05)66358-6
Cardozo et al	1999	https://dx.doi.org/10.1111/j.1471-0528.1999.tb08271.x
Carey et al	2006	DOI: 10.1111/j.1471-0528.2006.01037.x
Carey et al.	2008	doi: 10.1111/j.1471-0528.2007.01606.x
Carey et al.	2009	https://obgyn.onlinelibrary.wiley.com/doi/epdf/10.1111/j.1471-0528.2009.02254.x
Carpelan-Holmström et al	2006	DOI: 10.1007/s00464-005-0217-3
Carpenter et al	2017	DOI: 10.1097/SPV.0000000000000352
Caruso et al	2010	https://dx.doi.org/10.1016/j.ejogrb.2010.03.016
Casas-Puig et al	2023	https://dx.doi.org/10.1007/s00192-023-05578-2
Cashman et al	2019	DOI: 10.1111/bju.14541
Casiano et al.	2011	https://link.springer.com/article/10.1007/s00192-011-1367-6
Cassis et al	2019	DOI: 10.1002/ijgo.12935
Casteleijn et al.	2023	https://obgyn.onlinelibrary.wiley.com/doi/10.1111/1471-0528.17396
Castro et al	2021	DOI: 10.1097/SPV.0000000000000897
Cavkaytar et al.	2015	DOI: 10.1016/j.ejogrb.2015.04.010
Cayan et al	2008	DOI: 10.1007/s00404-007-0418-1
Celada et al	2018	DOI: 10.1111/jog.13529
Celebi et al	2009	DOI: 10.1007/s00404-008-0805-2
Celik et al	2014	DOI: 10.1111/jocn.12496
Celik et al	2018	DOI: 10.1159/000488465
Cengiz et al	2021	https://www.ncbi.nlm.nih.gov/pmc/articles/PMC7968601/
Cervigni et al	2011	https://dx.doi.org/10.1016/j.ejogrb.2011.01.027
Chae et al.	2010	10.1159/000318866
Chai et al	2014	DOI: 10.1016/j.juro.2013.10.051
Chai et al	2012	DOI: 10.1016/j.urology.2012.02.048
Chaikin et al	1999	https://pubmed.ncbi.nlm.nih.gov/10524894/
Chaikin et al.	1998	https://pubmed.ncbi.nlm.nih.gov/9751343/
Chan et al	2023	DOI: 10.1097/JCMA.0000000000000882
Chan et al	2021	DOI: 10.12809/hkmj208714
Chan et al	2011	https://pubmed.ncbi.nlm.nih.gov/21282827/
Chandra et al	2016	http://dx.doi.org/10.4240/wjgs.v8.i4.321
Chandra et al	2018	10.4103/jmas.JMAS_106_17
Chang et al	2020	DOI: 10.1007/s00192-020-04268-7
Chang et al	2023	https://doi.org/10.1093/sexmed/qfad006
Chang et al	2019	10.1016/j.tjog.2019.09.006
Chang et al	2015	10.1016/j.tjog.2015.10.007
Chang et al	2015	10.1155/2015/191258
Chang et al.	2019	https://www.sciencedirect.com/science/article/pii/S1028455918302924?via%3Dihub
Chansriniyom et al	2023	10.3390/jcm12103436
Chao et al	2023	10.1002/ijgo.14327
Chao et al	2022	DOI: 10.1016/j.jmig.2021.12.005
Chattot et al	2020	https://link.springer.com/article/10.1007/s00192-019-03953-6
Chavez et al	2020	DOI: 10.1097/UPJ.0000000000000114
Chen et al	2017	DOI: 10.1002/ijgo.12097
Chen et al	2022	DOI: 10.1016/j.ejogrb.2022.03.024
Chen et al	2011	https://mednexus.org/doi/pdf/10.3760/cma.j.issn.0366-6999.2011.09.004
Chen et al	2022	10.1007/s00192-021-04925-5
Chen et al	2012	https://dx.doi.org/10.1016/j.ejogrb.2012.06.015
Chen et al	2013	https://dx.doi.org/10.1007/s00192-013-2234-4
Chen et al	2022	https://doi.org/10.1016/j.ejogrb.2022.03.024
Chen et al.	2011	10.1007/s00404-011-1871-4
Chêne et al	2007	DOI: 10.1016/j.ejogrb.2006.06.009
Chene et al	2008	10.1111/luts.12090
Chene et al	2023	https://doi.org/10.3390/jcm12144691
Chene et al	2023	10.3390/jcm12144582
Cheng & Liu	2012	https://doi.org/10.1016/j.ejogrb.2012.01.011
Cheon et al	2003	https://www.hkmj.org/system/files/hkm0302p10.pdf
Chermansky et al	2012	10.1016/j.juro.2012.01.065
Cheung et al	2014	https://doi.org/10.1111/iju.12196
Chevrot et al	2017	DOI: 10.1007/s00192-016-3230-2
Chiang et al	2021	DOI: 10.3390/jcm10091888
Chill et al	2023	DOI: 10.1007/s00404-023-06974-1
Chill et al	2021	10.1007/s00192-020-04563-3
Chill et al	2022	https://doi.org/10.1016/j.jmig.2022.03.004
Chill et al	2021	https://doi.org/10.1016/j.jmig.2021.03.002
Cho et al	2012	10.1016/j.jmig.2011.12.014
Cho et al	2012	10.3109/01443615.2011.654290
Choe et al	2008	DOI: 10.1016/j.juro.2007.08.151
Choi et al	2016	10.5489/cuaj.3703
Cholan et al	2010	DOI: 10.1016/j.ajog.2010.01.061
Choo et al	2012	https://doi.org/10.5213/inj.2012.16.1.47
Chou et al	2003	10.1097/01.ju.0000069432.60521.6f
Christensen et al	1997	DOI: 10.3109/00365599709030618
Christmann-Schmid et al	2018	DOI: 10.1111/aogs.13337
Chughtai et al	2022	DOI: 10.1016/j.urology.2021.10.011
Chun et al	2014	10.1111/luts.12052
Chung et al	2012	DOI: 10.1097/AOG.0b013e31826059f7
Chung et al	2020	https://doi.org/10.1002/nau.24268
Chung et al	2017	DOI: 10.4111/icu.2017.58.2.127
Chung et al	2002	DOI: 10.1016/s0090-4295(01)01611-9
Chung et al	2010	https://dx.doi.org/10.1111/j.1464-410X.2009.08837.x
Chung et al	2011	10.1007/s00192-010-1268-0
Ciecwiez	2019	10.1155/2019/9515242
Cisneros-Pérez et al	2020	DOI: 10.3390/jcm9082607
Citgez et al	2019	DOI: 10.1016/j.ejogrb.2019.04.021
Citgez et al	2014	https://pubmed.ncbi.nlm.nih.gov/24595936/
Claerhout et al	2009	DOI: 10.1016/j.eururo.2008.12.008
Claerhout et al	2010	DOI: 10.1002/nau.20805
Clemons et al	2003	DOI: 10.1016/s0002-9378(03)00929-3
Cocci et al.	2017	https://www.einj.org/journal/view.php?doi=10.5213/inj.1734910.455
Colhoun et al	2016	DOI: 10.1097/SPV.0000000000000273
Collinet et al	2008	DOI: 10.1007/s00192-007-0514-6
Collinson et al	2010	https://doi.org/10.1111/j.1463-1318.2009.02049.x
Colombo et al	1998	DOI: 10.1016/s0002-9378(98)70245-5
Colombo et al.	1996	10.1016/s0002-9378(96)70254-5
Conrad et al	2019	DOI: 10.1111/ajo.13048
Constanti et al	2014	DOI: 10.1016/j.eururo.2014.04.004
Constantini et al	2007	DOI: 10.1016/j.eururo.2006.08.034
Constantini et al	2003	DOI: 10.1007/s00192-002-1015-2
Constantini et al	2016	DOI: 10.1007/s00345-015-1651-z
Constantini et al	2009	DOI: 10.1159/000251177
Constantini et al	2011	DOI: 10.1016/j.juro.2011.01.078
Coolen et al	2018	DOI: 10.1007/s00192-017-3372-x
Coolen et al	2017	DOI: 10.1007/s00192-017-3296-5
Cooper et al	1996	10.1111/j.1479-828x.1996.tb02921.x
Cornu et al	2010	DOI: 10.1016/j.eururo.2010.04.021
Cornu et al	2012	10.1007/s00192-012-1740-0
Cortes et al	2022	DOI: 10.1007/s00192-022-05076-x
Cortesse et al	2007	DOI: 10.1111/j.1442-2042.2007.01542.x
Coskun et al	2015	DOI: 10.1007/s00192-014-2530-7
Çoskun et al	2018	DOI: 10.5603/GP.a2018.0032
Cosma et al	2014	10.1007/s00404-013-3104-5
Costa et al	2013	DOI: 10.1016/j.eururo.2012.03.008
Costantini et al	2013	https://link.springer.com/article/10.1007/s00192-012-2041-3
Costantini et al	2008	https://www.scielo.br/j/ibju/a/KYD7QjgX6yMZX6zHBN4pyRq/?lang=en
Costantini et al	2009	https://link.springer.com/article/10.1007/s00404-009-1257-z
Costantini et al	2016	10.1016/j.juro.2015.12.089
Costantini et al	2011	10.1016/j.juro.2011.01.078
Courtieu et al	2019	DOI: 10.1016/j.ejogrb.2019.01.019
Crane et al	2013	10.1097/SMJ.0b013e31829ba4ab
Crisp et al	2013	https://www.sciencedirect.com/science/article/pii/S000293781300495X
Crisp et al	2017	10.1097/SPV.0000000000000347
Crisp et al	2016	https://journals.lww.com/fpmrs/abstract/2016/05000/body_image,_regret,_and_satisfaction_24_weeks.3.aspx
Croak et al	2003	DOI: 10.1097/01.ju.0000063781.01787.10
Croak et al	2004	DOI: 10.1007/s00192-003-1110-z
Croghan et al	2019	10.5173/ceju.2019.1967
Croghan et al	2020	https://pubmed.ncbi.nlm.nih.gov/32603568/
Cruz et al	2020	10.1016/j.ejogrb.2020.07.033
Çubuk et al	2021	DOI: 10.1159/000514415
Cubuk et al	2020	https://dx.doi.org/10.5603/GP.2020.0016
Cubuk et al	2020	10.1016/j.urology.2020.09.018
Culligan et al	2010	DOI: 10.1016/j.ajog.2010.07.020
Culligan et al	2013	DOI: 10.1097/AOG.0b013e31827558dc
Culligan et al	2019	https://journals.lww.com/fpmrs/fulltext/2020/03000/long_term_outcomes_of_robotic_assisted.4.aspx
Culligan et al	2014	10.1007/s00192-013-2265-x
Cummings et al	2023	10.1111/aogs.14638
Cunin et al	2013	DOI: 10.1111/codi.12027
Curtiss & Duckett	2018	10.1186/s10397-017-1035-z
Cvach et al	2012	10.1097/SPV.0b013e3182673772
da Cruz et al	2021	DOI: 10.1055/s-0040-1719148
da Silveira	2020	https://dx.doi.org/10.1002/nau.24323
Dabreteau	2022	https://dx.doi.org/10.1016/j.jogoh.2022.102380
Dalpiaz et al	2006	https://doi.org/10.1016/j.eururo.2006.04.016
d'Altilia et al	2022	http://dx.doi.org.leedsbeckett.idm.oclc.org/10.1159/000519818
Daly et al	2021	https://dx.doi.org/10.1007/s00345-020-03413-7
Daneshpajooh et al	2022	DOI: 10.22037/uj.v19i.7039
Daneshpajooh et al	2022	10.46582/jsrm.1802008
Danford et al	2015	https://link.springer.com/article/10.1007/s00192-014-2455-1
Daraï et al	2007	DOI: 10.1016/j.eururo.2006.08.046
Darai et al	2009	10.1016/j.urology.2008.09.044
Darwish et al	2018	https://doi.org/10.1007/s00192-017-3511-4
Das et al	1998	doi.org/10.1016/S0022-5347(01)62897-0
David et al	2020	10.1016/j.jogoh.2020.101682
David-Montefiore	2007	https://www.sciencedirect.com/science/article/pii/S0301211506002235?via%3Dihub
David-Montefiore et al	2006	DOI: 10.1016/j.eururo.2005.09.019
Davidson et al	2019	DOI: 10.1007/s00192-018-3790-4
Davidson et al	2020	10.1097/SPV.0000000000000710
Davila et al	2004	10.1016/s1074-3804(05)60199-5
de Boer et al	2010	10.1007/s00192-010-1152-y
de Boer et al	2011	10.1007/s00192-009-0945-3
de Boer et al.	2009	https://doi.org/10.1016/j.ejogrb.2009.12.006
de Castro et al	2020	https://dx.doi.org/10.1007/s00192-019-03948-3
De Cuyper et al	2008	DOI: 10.1007/s00192-007-0506-6
De La Cruz et al	2014	DOI: 10.1016/j.jmig.2014.04.011
de Leval et al	2011	DOI: 10.1007/s00192-010-1264-4
De Ridder et al	2010	https://link.springer.com/article/10.1007/s00192-010-1127-z
De Souza et al	2012	https://dx.doi.org/10.1007/s00192-015-2898-z
de Tayrac et al	2015	https://link.springer.com/article/10.1007/s00192-015-2659-z
de Tayrac et al	2013	https://link.springer.com/article/10.1007/s00192-013-2075-1
deBoer et al	2011	DOI: 10.1016/j.ejogrb.2011.04.029
deBoer et al	2008	https://dx.doi.org/10.1007/s00192-008-0656-1
Deffieux et al	2007	DOI: 10.1111/j.1442-2042.2006.01722.x
Degasperi et al	2021	https://dx.doi.org/10.1097/SLE.0000000000000835
Deldar Pesikhani et al	2023	https://doi.org/10.1016/j.ejogrb.2023.08.371
DeldarPesikhani	2023	10.1016/j.ejogrb.2023.08.371
Deltetto et al	2021	https://dx.doi.org/10.1155/2021/3204145
Demirci et al	2006	https://pubmed.ncbi.nlm.nih.gov/16913544/
Demirkesen et al	2008	https://dx.doi.org/10.1590/s1677-55382008000200012
Deng et al	2022	DOI: 10.1186/s12905-022-02105-1
Deole et al	2011	DOI: 10.1007/s00192-010-1284-0
Deprest et al	2009	DOI: 10.1016/j.juro.2009.07.043
Detollenaere et al	2015	DOI: 10.1136/bmj.h3717
Detollenaere et al	2016	10.1016/j.jsxm.2015.12.006
Detollenaere et al	2011	10.1186/1472-6874-11-4
Deval	2005	DOI: 10.1016/j.ejogrb.2005.05.003
Deytrikh et al	2022	https://www.nature.com/articles/s41394-022-00493-y
Dhital et al	2013	1472-6874-13-22.pdf
Di Tonno et al	2007	10.5301/ru.2010.5891
di Visconte & Azzena	2020	https://link.springer.com/article/10.1007/s00404-020-05605-3
Dias et al	2014	https://dx.doi.org/10.1007/s00192-014-2355-4
Dias et al	2016	10.1002/nau.22740
Dieter et al	2014	10.1097/SPV.0000000000000087
Dietz & Wilson	2000	10.1007/s001920070004
Dietz & Wilson	2005	DOI: 10.1007/s00192-004-1198-9
Dietz et al	2008	DOI: 10.1007/s00192-007-0520-8
Dietz et al	2009	DOI: 10.1007/s00192-009-1014-7
Dietz et al	2001	DOI: 10.1007/s001920170044
Dietz et al	2007	10.1007/s00192-007-0336-6
Diez-Itza et al	2014	DOI: 10.1016/j.ejogrb.2014.06.020
Diez-Itza et al	2020	https://link.springer.com/article/10.1007/s00192-020-04468-1
Dillon et al	2012	https://pubmed.ncbi.nlm.nih.gov/23040621/
Diniz et al	2018	DOI: 10.1055/s-0038-1670712
Diop et al	2018	10.1089/gyn.2017.0136
Djehdian et al	2014	DOI: 10.1097/AOG.0000000000000148
Dobson et al	2007	DOI: 10.1007/s00192-006-0115-9
Doga Sekin	2020	https://doi.org/10.1016/j.ejogrb.2020.04.039
Dogan et al	2012	DOI: 10.7759/cureus.23278
Dogan et al	2018	10.1007/s00404-018-4755-z
Dogan et al.	2018	https://dx.doi.org/10.1007/s00192-018-3624-4
Dökmeci et al	2022	10.52054/FVVO.14.2.017
Dolan et al	2004	DOI: 10.1002/nau.10165
Domingo et al	2007	https://link.springer.com/article/10.1007/s00192-006-0263-y
Dong et al	2016	10.1016/j.ijgo.2016.03.031
Doo et al	2006	DOI: 10.1016/j.eururo.2006.04.007
Dos Reis Brandão da Silveira et al	2015	DOI: 10.1007/s00192-014-2501-z
Doumouchtsis et al	2010	https://dx.doi.org/10.1007/s00192-010-1325-8
Drahoradova et al	2011	10.12659/msm.881389
Dray et al	2019	DOI: 10.1016/j.urology.2018.09.019
Dray et al	2019	https://doi.org/10.1097/JU.0000000000000246
Drouin et al	1999	10.1016/s0090-4295(99)00235-6
Dua et al	2012	DOI: 10.1111/j.1743-6109.2012.02660.x
Duarte et al	2020	https://doi.org/10.1016/j.jphys.2019.11.013
Dubinskaya et al	2019	10.1016/j.ejogrb.2019.01.017
Ducarme et al.	2005	https://pubmed.ncbi.nlm.nih.gov/15822391/
Duecy et al	2010	DOI: 10.1097/SPV.0b013e3181e4f11e
Dueñas-Garcia et al	2018	10.1097/SPV.0000000000000497
Dumas et al	2023	DOI: 10.1007/s00384-023-04511-9
Dumville et al	2006	DOI: 10.1111/j.1471-0528.2006.01036.x
Dunivan et al	2011	10.1007/s00192-011-1362-y
Duport et al	2019	10.1016/j.jogoh.2018.11.008
Dur et al	2019	DOI: 10.4274/tjod.galenos.2019.89137
Duraes et al	2018	https://doi.org/10.1016/j.ejogrb.2018.09.022
Duraisamy et al	2019	10.1007/s13224-018-1137-1
Durbeck et al	2021	DOI: 10.1080/00365521.2020.1853221
Dursun et al	2011	https://icurology.org/pdf/10.4111/kju.2011.52.9.612
Dwyer et al	2019	10.1016/j.eurox.2019.100008
Dykes et al	2021	10.1007/s00192-020-04414-1
Dyrkorn et al	2020	DOI: 10.1007/s00192-019-04067-9
Dyrkorn et al	2021	10.1007/s00192-021-04836-5
Eandi et al	2008	DOI: 10.1590/s1677-55382008000300011
Eboue et al	2010	DOI: 10.1007/s00192-009-0993-8
Einarsson et al	2009	10.1016/j.jmig.2008.12.012
Eisenberg et al	2017	10.1002/uog.15891
Eisenberg et al	2012	https://doi.org/10.1002/uog.11222
El Haddad et al.	2013	https://doi.org/10.1016/j.ejogrb.2012.11.005
El Hamamsy & Tincello	2021	10.1007/s00192-020-04420-3
El Hamamsy et al	2015	10.1007/s00192-015-2641-9
El Sheemy et al	2015	DOI: 10.1007/s00192-014-2552-1
El Sheemy et al	2015	DOI: 10.1007/s00192-015-2725-6
El Sheemy et al	2015	DOI: 10.1007/s11255-015-0974-4
El-Azab et al	2009	10.1002/nau.20626
Elbiss et al	2010	https://dx.doi.org/10.3109/01443615.2010.506965
El-Enen et al	2009	DOI: 10.1111/j.1464-410X.2009.08505.x
El-Eweedy et al	2014	DOI: 10.4103/0974-7796.134281
El-Gamal et al	2013	https://www.tandfonline.com/doi/full/10.3109/00365599.2012.700319
El-Hefnawy et al.	2010	DOI: 10.1007/s00192-010-1138-9
Elliot et al	2004	https://www.americanjournalofsurgery.com/article/S0002-9610(04)00370-8/fulltext
Elliot et al	2006	DOI: 10.1016/j.juro.2006.03.040
Elliott	2015	DOI: 10.1097/SPV.0000000000000187
Elliott et al	2007	10.1007/s11701-007-0028-8
Elmér et al	2009	https://journals.lww.com/greenjournal/abstract/2009/01000/trocar_guided_transvaginal_mesh_repair_of_pelvic.18.aspx
El-Nazer et al	2012	https://dx.doi.org/10.1007/s00404-012-2383-6
Elshatanoufy et al	2019	https://dx.doi.org/10.1097/SPV.0000000000000594
Elyashiv et al	2018	https://doi.org/10.1016/j.jmig.2018.01.008
Elzevier et al	2004	DOI: 10.1007/s00192-004-1149-5
Elzevier et al	2008	https://dx.doi.org/10.1111/j.1743-6109.2007.00671.x
Emami et al	2019	https://doi.org/10.1177/0391560319845255
Engberts et al	2019	DOI: 10.1002/nau.24027
Enikeev et al	2020	DOI: 10.1177/0391560319890999
Enklaar	2023	doi:10.1001/jama.2023.13140
Enklaar et al	2023	10.1007/s00192-022-05240-3
Erel et al	2020	DOI: 10.1016/j.ejogrb.2020.07.010
Erickson et al	2021	https://dx.doi.org/10.1016/j.jmig.2020.04.014
Errando et al	2010	10.1002/nau.20879
Errando-Smet et al.	2017	https://dx.doi.org/10.1002/nau.23444
Ertas et al	2021	https://doi.org/10.1016/j.jogoh.2021.102069
Escura et al	2022	DOI: 10.1002/nau.25032
Eslami et al	2022	DOI: 10.1007/s00192-021-04977-7
Espuña Pons et al	2021	DOI: 10.1016/j.acuro.2020.03.004
Estrade et al	2015	DOI: 10.1016/j.gyobfe.2015.04.016
Ettore et al	2020	https://doi.org/10.1080/01443615.2019.1617256
Fabian et al	2015	Google scholar search for: Vaginal excision of the sub-urethral sling: analysis of indications, safety and outcome
Fabiani et al	2023	10.1111/codi.16351
Fahrni et al.	2021	https://dx.doi.org/10.1007/s00192-021-04976-8
Fan et al	2013	DOI: 10.12809/hkmj133948
Farag et al	2020	DOI: 10.1007/s00268-020-05585-0
Farghali et al.	2021	https://doi.org/10.5114/pm.2021.104473
Farthman et al	2014	https://dx.doi.org/10.1007/s00404-014-3435-x
Farthmann et al	2016	10.1007/s00404-016-4014-0
Fatton et al	2021	DOI: 10.1016/j.purol.2020.12.013
Favre-Inhofer et al	2021	10.1186/s12905-021-01195-7
Fayyad	2022	https://doi.org/10.1016/j.ejogrb.2022.01.003
Fayyad et al	2011	10.1007/s00192-010-1260-8
Feiner et al	2012	10.1007/s00192-011-1578-x
Feldner et al	2010	DOI: 10.6061/clinics/2012(08)03
Feng et al	2018	DOI: 10.1007/s00345-017-2165-7
Fernandez-Gonzalez et al	2019	https://dx.doi.org/10.1007/s00192-018-3818-9
Fernandez-Gonzalez et al	2017	10.1007/s00192-016-3231-1
Ferrando & Paraiso	2021	https://dx.doi.org/10.1007/s00192-020-04657-y
Ferrando et al.	2019	10.1097/SPV.0000000000000655
Ferrante et al	2014	DOI: 10.1002/nau.22489
Ferrante et al	2021	https://doi.org/10.1097%2FSPV.0000000000000893
Ferreira et al	2016	DOI: 10.1089/lap.2015.0381
Filmar et al	2014	https://dx.doi.org/10.1007/s00192-014-2407-9
Filocamo et al	2011	DOI: 10.1111/j.1743-6109.2011.02278.x
Fink et al	2016	DOI: 10.1089/lap.2015.0381
Fiori et al	2004	DOI: 10.1159/000077686
Fitzgerald et al	2008	10.1007/s00192-008-0696-6
Fitzgerald et al	2022	10.1097/SPV.0000000000001188
Fitzgerald et al	2022	10.1097/SPV.0000000000001092
Fizgerald & Brubaker	2003	https://doi.org/10.1067/S0002-9378(03)00642-2
Flynn et al	2006	10.1016/j.ajog.2006.06.059
Foglia et al	2007	DOI: 10.1007/s00404-006-0303-3
Foon et al	2012	DOI: 10.1016/j.ejogrb.2011.11.002
Foote et al	2006	DOI: 10.1111/j.1479-828X.2006.00652.x
Foppa et al	2014	10.1111/codi.12689
Ford et al	2019	10.1097/SPV.0000000000000659
FormijneJonkers et al	2013	10.1007/s00384-013-1736-3
Fouad et al	2017	DOI: 10.1016/j.ejogrb.2017.04.038
Fox et al	2000	DOI: 10.1111/j.1471-0528.2000.tb11650.x
Frade et al	2015	10.1590/0100-69912015006005
Franceschilli et al	2015	10.1007/s10151-014-1255-4
Franco & Tardiu	2015	10.1007/s00192-014-2475-x
Freeman et al	2013	10.1007/s00192-012-1885-x
Freeman et al	2011	DOI: 10.1007/s00192-010-1343-6
Freton et al	2018	https://link.springer.com/article/10.1007/s00192-017-3544-8
Frick et al	2010	https://doi.org/10.1016/j.juro.2010.06.114
Friedman et al.	2015	https://dx.doi.org/10.1016/j.ejogrb.2015.06.028
Frigerio et al	2018	https://doi.org/10.1002/ijgo.12443
Frigerio et al	2021	10.1007/s00192-020-04499-8
Frohme et al	2014	10.1186/1471-2490-14-20
Fuentes et al	2021	https://dx.doi.org/10.1097/SPV.0000000000000981
Fukuda et al	2012	DOI: 10.1016/j.ijgo.2012.06.021
Fulford et al	1999	10.1097/00005392-199907000-00033
Fuschi et al	2022	DOI: 10.1007/s00423-022-02458-z
Gaber et al	2016	DOI: 10.1111/jog.13143
Gaddi et al	2014	10.1097/AOG.0000000000000282
Gagnon and Tu	2010	10.1016/j.urology.2009.11.071
Gagyor et al	2021	https://bmcwomenshealth.biomedcentral.com/articles/10.1186/s12905-021-01208-5
Galad et al	2020	https://dx.doi.org/10.4149/BLL_2020_104
Gambini-Ricapa et al	2016	https://dx.doi.org/10.1007/s00192-016-2958-z
Gaultier et al	2023	https://www.sciencedirect.com/science/article/pii/S2468784723000429?via=ihub
Gebhart et al	2008	DOI: 10.1007/s00192-008-0578-y
Gelhorn et al	2012	10.1097/SPV.0b013e31825e6707
Geller et al	2021	DOI: 10.1016/j.jmig.2021.01.021
Geller et al	2017	DOI: 10.1016/j.jmig.2016.10.001
Geller et al	2011	10.1016/j.jmig.2011.01.008
Geller et al	2012	10.1016/j.urology.2011.11.025
Geoffrion et al	2011	10.1097/SPV.0b013e31821e5dcf
George et al	2013	DOI: 10.1097/SPV.0b013e31829098a5
Geynisman-Tan et al	2018	DOI: 10.1007/s00192-018-3690-7
Ghanbari et al	2023	10.1016/j.tjog.2022.09.008
Ghanbari et al	2022	https://doi.org/10.1159/000526506
Ghetti et al	2010	https://dx.doi.org/10.1007/s00192-010-1106-4
Ghezzi et al	2006	DOI: 10.1007/s00192-005-1342-1
Ghezzi et al	2011	10.1097/gme.0b013e3181f2e629
Giammo et al	2022	10.1177/17562872211069265
Giarenis et al	2012	https://dx.doi.org/10.1007/s00192-012-1720-4
Giberti et al	2017	DOI: 10.1002/nau.23020
Giberti et al	2011	DOI: 10.1111/j.1464-410X.2010.09994.x
Giberti et al	2008	DOI: 10.1016/j.urology.2008.02.073
Gilberti et al	2007	DOI: 10.1016/j.urology.2007.01.013
Gilleran & Zimmern	2009	10.1111/j.1464-410X.2008.08296.x
Gillingham et al	2022	https://dx.doi.org/10.1097/SPV.0000000000000860
Gillor et al.	2020	10.1007/s00192-019-04106-5
GilUgarteburu et al	2019	https://dx.doi.org/10.4293/JSLS.2019.00012
Ginath et al	2013	https://dx.doi.org/10.1007/s00192-012-1845-5
Giri et al	2006	DOI: 10.1016/S0022-5347(05)01023-2
Giri et al	2005	https://dx.doi.org/10.1111/j.1464-410X.2005.05410.x
Giugale et al	2019	DOI: 10.1097/AOG.0000000000003448
Giugale	2022	10.1097/SPV.0000000000001160
Giusto et al	2022	DOI: 10.1007/s00192-021-04767-1
Glass Clark et al	2020	10.1097/AOG.0000000000003648
Glass et al	2020	10.1097/SPV.0000000000000656
Glavid et al	2012	https://dx.doi.org/10.1007/s00192-011-1601-2
Glavind & Bjørk	2013	DOI: 10.1111/aogs.12060
Glavind and Tetsche	2004	https://doi.org/10.1111/j.0001-6349.2004.00555.x
Glavind et al	2016	DOI: 10.1007/s00192-016-3049-x
Glavind et al	2015	10.1111/aogs.12524
Glavind et al	2014	10.1007/s00192-014-2444-4
Glavind et al	2014	https://dx.doi.org/10.1111/aogs.12475
Glavind et al.	2019	https://link.springer.com/article/10.1007/s00192-018-3716-1
Glazener et al	2020	DOI: 10.1111/1471-0528.16197
Glazener et al.	2017	doi: 10.1016/S0140-6736(16)31596-3
Gleason et al	2015	10.1007/s00192-014-2580-x
Gluck et al	2022	https://dx.doi.org/10.1016/j.jmig.2022.01.017
Goel & Roberts	2003	DOI: 10.1159/000071093
Goessens et al	2020	https://doi.org/10.1097/JU.0000000000000575
Goessens et al	2023	10.1007/s00192-023-05510-8
Goktolga et al	2008	DOI: 10.1016/j.jmig.2007.09.001
Golbasi et al	2019	https://www.sciencedirect.com/science/article/pii/S0301211519300065?via%3Dihub
Gonzalez et al	2023	DOI: 10.1007/s00192-023-05538-w
Gonzalez et al	2021	https://dx.doi.org/10.1016/j.urology.2021.07.054
Gonzalez Palanca et al	2019	https://doi.org/10.1016/j.acuro.2018.12.002
Gopinath et al	2022	DOI: 10.1007/s00192-022-05283-6
Gosselink et al	2015	DOI: 10.1007/s11605-014-2696-9
Gosselink et al	2013	DOI: 10.1097/DCR.0b013e3182a85aa6
Gosselink et al	2013	https://dx.doi.org/10.1111/codi.12443
Goujon et al	2018	DOI: 10.1016/j.jogoh.2018.05.007
Gracia et al	2015	10.1002/nau.22641
Graefe et al	2023	https://dx.doi.org/10.1007/s00192-022-05216-3
Gräf et al	2016	DOI: 10.1155/2016/6495858
Granese et al	2009	DOI: 10.1016/j.ejogrb.2009.06.013
Gray et al	2019	10.5213/inj.1938016.008
Gray et al	2017	https://link.springer.com/article/10.1007/s00192-017-3380-x
Greisen et al	2012	DOI: 10.1007/s00192-012-1663-9
Greisen et al	2021	https://dx.doi.org/10.1186/s12905-021-01309-1
Grigoriadis et al	2013	DOI: 10.1016/j.ejogrb.2013.07.041
Grimminick et al	2016	DOI: 10.1016/j.ejogrb.2016.06.027
Grinstein et al	2021	DOI: 10.1007/s00192-021-04868-x
Grisales et al	2021	10.1007/s00192-021-04923-7
Gromicho et al	2022	https://dx.doi.org/10.1007/s00192-021-04936-2
Grossi et al	2022	10.1007/s10151-022-02633-w
Groutz et al	2011	DOI: 10.1016/j.jmig.2011.07.006
Groutz et al	2011	DOI: 10.1089/jwh.2011.2854
Groutz et al	2001	https://pubmed.ncbi.nlm.nih.gov/11342925/
Groutz et al	2010	10.1016/j.urology.2010.04.070
Guan et al	2023	https://link.springer.com/article/10.1007/s00192-023-05552-y
Guérin et al	2021	DOI: 10.1016/j.jogoh.2021.102118
Guerrero et al	2010	10.1111/j.1471-0528.2010.02696.x
Guerrero et al.	2007	https://dx.doi.org/10.1007/s00192-007-0307-y
Guldberg et al.	2013	doi: 10.1007/s00192-012-1979-5
Gungorduk et al	2009	DOI: 10.1080/00016340903100354
Gustilo-Ashby	2007	10.1016/j.ajog.2007.02.045
Gutman et al	2013	DOI: 10.1097/AOG.0b013e3182a49dac
Gutman et al	2010	https://dx.doi.org/10.1007/s00192-009-1062-z
Gutman et al	2017	DOI: 10.1016/j.ajog.2016.08.035
Haab et al	1997	https://doi.org/10.1016/S0022-5347(01)64114-4
Habibi et al	2015	https://dx.doi.org/10.1097/SPV.0000000000000181
Hach et al	2015	DOI: 10.1007/s00192-015-2688-7
Haj-Yahya et al	2019	DOI: 10.1016/j.jmig.2019.02.012
HajYahya et al	2018	10.1097/SPV.0000000000000446
Halaska et al	2012	https://dx.doi.org/10.1016/j.ajog.2012.08.016
Hamdy et al	2019	DOI: 10.1016/j.ejogrb.2019.08.024
Hamuro et al	2016	10.1111/jog.12952
Han et al	2014	DOI: 10.1007/s11255-014-0759-1
Han et al	2011	DOI: 10.1111/j.1757-5672.2010.00077.x
Han et al	2015	https://journals.sbmu.ac.ir/urolj/index.php/uj/article/view/2995
Han et al.	2016	DOI: 10.1159/000441620
Han et al.	2012	https://dx.doi.org/10.1007/s00192-012-1809-9
Han et al.	2010	10.4111/kju.2010.51.1.40
Handa et al	2007	DOI: 10.1016/j.ajog.2007.08.016
Handa et al	1996	10.1016/s0029-7844(96)00343-2
Hansen et al	2014	10.1097/SPV.0000000000000084
Hashidi et al	2019	DOI: 10.1016/j.ijsu.2019.10.024
Hassonah et al	2013	DOI: 10.1016/S1701-2163(15)30788-X
Hassouna et al	1999	DOI: 10.1016/s0090-4295(98)00495-6
Haverkorn et al	2011	DOI: 10.1016/j.juro.2010.10.064
Haverkorn et al	2011	DOI: 10.1016/j.juro.2010.10.064
Hawkins et al	2002	DOI: 10.1111/j.1471-0528.2002.01069.x
Hawkins et al	2008	10.1007/s00192-008-0649-0
Hefni et al	2013	10.1007/s00404-012-2583-0
Heidler et al	2011	https://doi.org/10.1159/000324797
Heinonen et al	2013	https://www.jmig.org/article/S1553-4650(12)01269-1/fulltext
Heinonen et al	2012	https://doi.org/10.1111/j.1442-2042.2012.03078.x
Heinonen et al	2016	10.1007/s00192-015-2939-7
Heit et al	2021	DOI: 10.1007/s00192-020-04586-w
Heit et al	2021	10.1097/SPV.0000000000000942
Heit et al	2020	https://dx.doi.org/10.1097/SPV.0000000000000599
Hellberg et al	2007	10.1007/s00192-006-0162-2
Henella et al	2000	10.1111/j.1471-0528.2000.tb10409.x
Hewson et al	1998	DOI: 10.1111/j.1479-828x.1998.tb03076.x
Hidaka et al	2019	https://doi.org/10.1016/j.eclinm.2019.08.014
Higgs et al	2005	10.1111/j.1471-0528.2005.00646.x
Hijazi et al	2017	10.2147/IJWH.S134239
Hilger et al	2003	DOI: 10.1016/j.ajog.2003.10.689
Hill et al	2019	10.1097/SPV.0000000000000549
Hilton & rose	2016	10.1007/s00192-015-2853-z
Hilton et al	2015	DOI: 10.3310/hta19150
Hilton et al.	2015	10.1186/s13063-015-0928-2
Himmler et al	2021	10.1007/s00192-020-04649-y
Himmler et al	2021	10.1007/s00192-020-04440-z
Himmler et al	2022	10.1007/s00192-022-05151-3
Himpens et al	1999	DOI: 10.1007/s004649900923
Hinoul et al	2011	10.1016/j.juro.2010.11.083
Hinoul et al.	2008	10.1016/j.jmig.2008.05.009
Hobson et al	2021	https://dx.doi.org/10.1007/s00404-020-05919-2
Hoda et al	2011	DOI: 10.1111/j.1743-6109.2010.01959.x
Hoda et al	2010	DOI: 10.1016/j.juro.2010.05.030
Hodžic et al	2014	https://pubmed.ncbi.nlm.nih.gov/25420397/
Hodzik et al	2014	https://hrcak.srce.hr/file/189369
Hogan et al	2017	10.1111/codi.13818
Hogewoning et al	2016	10.1016/j.ijgo.2016.03.022
Hogewoning et al.	2012	https://dx.doi.org/10.1007/s00192-011-1605-y
Hogwoneing et al	2015	DOI: 10.1016/j.ijgo.2015.06.053
Hoke et al	2018	https://doi.org/10.1016/j.jmig.2018.01.013
Hokenstad et al	2015	https://dx.doi.org/10.1097/SPV.0000000000000142
Holmgren et al	2007	https://www.sciencedirect.com/science/article/pii/S0301211506002144
Holmgren et al	2006	https://doi.org/10.1080/00365590510031309
Holmgren et al	2005	10.1097/01.AOG.0000167393.95817.dc
Holstead et al	2013	https://www.canjurol.com/abstract.php?ArticleID=&version=1.0&PMID=23587513
Hong et al	2013	https://www.sciencedirect.com/science/article/pii/S1028455913001228?via%3Dihub
Hong et al	2019	DOI: 10.1159/000503155
Hong et al	2009	DOI: 10.3346/jkms.2009.24.6.1182
Hong et al	2003	DOI: 10.1097/01.ju.0000081095.85420.ab
Horbach et al	1988	https://pubmed.ncbi.nlm.nih.gov/3353056/
Horisberger et al	2016	10.1007/s00384-016-2545-2
Horosz et al	2020	10.3390/jcm9051538
Horoz et al	2020	https://doi.org/10.3390/jcm9030653
Hosni et al	2023	https://dx.doi.org/10.1186/s12894-023-01213-w
Hota et al	2012	10.1097/SPV.0b013e31823bdbcf
Hou et al	2014	DOI: 10.1016/j.juro.2014.04.006
Houlihan et al	2018	DOI: 10.1007/s00192-018-3801-5
Houwert et al	2009	DOI: 10.1007/s00192-009-0943-5
Howden et al	2006	10.1016/j.ajog.2006.01.058
Hsiao et al	2018	DOI: 10.1016/j.tjog.2018.10.015
Hsiao et al	2019	s41598-019-52990-0.pdf
Hu et al	2022	DOI: 10.1002/ijgo.13786
Hua et al	2023	DOI: 10.1016/j.jogoh.2022.102497
Huang & Yang	2004	10.1016/j.urology.2003.11.042
Huang et al	2022	https://doi.org/10.1016/j.ejogrb.2021.12.028
Huang et al	2011	https://link.springer.com/article/10.1007/s00192-010-1259-1
Huang et al	2020	DOI: 10.1002/nau.24186
Huang et al	2023	DOI: 10.1186/s12893-023-01921-y
Huang et al	2003	https://obgyn.onlinelibrary.wiley.com/doi/10.1034/j.1600-0412.2003.00258.x
Huang et al	2012	DOI: 10.1002/uog.11152
Huang et al	2023	10.1155/2023/1489928
Huang et al	2015	10.1007/s00192-015-2630-z
Huang et al	2011	https://doi.org/10.1111/j.1447-0756.2011.01647.x
Huang et al	2022	https://dx.doi.org/10.1016/j.tjog.2022.02.049
Huang et al	2009	10.1111/j.1447-0756.2009.01032.x
Huang et al.	2012	https://obgyn.onlinelibrary.wiley.com/doi/10.1002/uog.10153
Huang et al.	2018	https://www.sciencedirect.com/science/article/pii/S102845591830038X?via%3Dihub
Huang et al.	2005	https://link.springer.com/article/10.1007/s00192-005-1337-y
Huebner et al	2009	https://dx.doi.org/10.1159/000301101
Hugele et al	2017	10.1016/j.ejogrb.2016.10.015
Hullfish et al	2007	10.1097/01.AOG.0000270156.71320.de
Humalajärvi et al	2014	DOI: 10.1016/j.ejogrb.2014.08.032
Hunag et al.	2020	https://www.sciencedirect.com/science/article/pii/S0378512220302620
Hüsch et al	2016	DOI: 10.1016/j.ijsu.2016.07.062
Huser et al	2023	https://dx.doi.org/10.1097/SPV.0000000000001284
Hutchings and Black	2001	10.1159/000052473
Hwang et al	2022	https://link.springer.com/article/10.1007/s00192-021-04751-9
Hwang et al	2012	DOI: 10.4111/kju.2012.53.3.171
Iglesia et al	2010	DOI: 10.1097/AOG.0b013e3181e7d7f8
Iglesia et al	1998	DOI: 10.1016/s0029-7844(98)00029-5
Iglesias et al	2002	10.1007/s001920200068
Ignjatovic et al	2014	DOI: 10.1016/j.ejogrb.2014.08.030
Ignjatovic et al	2010	10.1016/j.ejogrb.2010.01.009
Illiano et al	2019	DOI: 10.1016/j.urology.2019.07.043
Illiano et al	2019	DOI: 10.1007/s00192-019-03874-4
Illiano et al	2016	10.1007/s00192-016-2998-4
Illiano et al.	2020	https://link.springer.com/article/10.1007/s00192-020-04260-1
Inan et al	2016	https://pjms.com.pk/index.php/pjms/article/view/9928/4458
Iosif	1993	https://doi.org/10.3109/00016349309013375
Isom-Batz et al	2009	10.1016/j.juro.2008.10.027
Itkonen Freitas	2022	10.1097/JU.0000000000002720
Itkonen Freitas et al	2023	https://link.springer.com/article/10.1007/s00192-023-05626-x
Itkonen Freitas et al	2021	https://link.springer.com/article/10.1007/s00192-020-04618-5
Itkonen Freitas et al	2020	DOI: 10.1097/JU.0000000000000517
Iwanoff et al	2019	10.1016/j.jmig.2018.11.005
Iyer et al	2019	10.1097/SPV.0000000000000524
Izett-Kay et al	2020	DOI: 10.1007/s00192-020-04396-0
Izett-Kay et al	2021	DOI: 10.1007/s00192-021-04932-6
Jacquetin et al	2013	10.1007/s00192-013-2080-4
Jacquetin et al	2010	10.1007/s00192-010-1223-0
Jakimiuk et al	2007	DOI: 10.1016/j.ejogrb.2007.02.026
Jallad et al	2018	DOI: 10.1097/SPV.0000000000000444
Jambusaria et al	2016	DOI: 10.1016/j.ajog.2016.07.031
Jambusaria et al	2015	DOI: 10.1097/SPV.0000000000000120
Jang et al	2010	10.5213/inj.2010.14.3.170
Jarvis et al	2005	DOI: 10.1111/j.1479-828X.2005.00415.x
Jasarevic et al	2021	DOI: 10.1159/000516941
Jefferis et al	2017	DOI: 10.1007/s00192-016-3257-4
Jeffery et al	2012	https://link.springer.com/article/10.1007/s00192-012-1746-7
Jeffrey et al	2009	10.1111/j.1447-0756.2008.00984.x
Jeffry et al	2001	DOI: 10.1016/s0090-4295(01)01340-1
Jelovsek et al	2018	10.1097/AOG.0000000000002750
Jelovsek et al	2021	DOI: 10.1016/j.ajog.2021.06.068
Jelovsek et al	2008	https://obgyn.onlinelibrary.wiley.com/doi/10.1111/j.1471-0528.2007.01592.x
Jelovsek et al	2018	10.1001/jama.2018.2827
Jeney et al	2022	https://journals.lww.com/fpmrs/abstract/2022/03000/a_randomized_controlled_trial_evaluating_the.21.aspx
Jeng et al	2005	https://pubmed.ncbi.nlm.nih.gov/16363755/
Jeong et al	2010	DOI: 10.5213/inj.2010.14.3.177
Jha et al	2009	DOI: 10.1007/s00192-008-0743-3
Jha et al	2009	https://doi.org/10.1016/j.ejogrb.2009.01.013
Jha et al	2019	10.1007/s00192-018-3705-4
Jiang et al	2015	https://www.ejog.org/article/S0301-2115(15)00003-2/fulltext
Jijon et al	2013	https://dx.doi.org/10.1007/s00192-012-2007-5
JiménezCalvo	2010	10.1016/S2173-5786(10)70084-6
Jiménez-Calvo et al	2015	DOI: 10.1016/j.acuro.2014.03.006
Jin et al	2023	10.1016/j.urology.2022.11.015
Jirschele et al	2015	10.1007/s00192-014-2564-x
Jo et al	2010	DOI: 10.5213/inj.2010.14.1.20
Johnson et al	2004	https://tidsskriftet.no/2004/03/aktuelt/intern-invaginasjon-i-rectum-behandlet-med-rektopeksi-og-sigmoideumreseksjon
Johnson et al	2020	10.1097/SPV.0000000000000700
Johnson et al	2003	https://pubmed.ncbi.nlm.nih.gov/15200044/
Jomaa et al	2001	10.1159/000052921
Jones et al	2009	DOI: 10.1007/s00192-008-0790-9
Jones et al	2005	10.1111/j.1464-410X.2005.05576.x
Jong et al	2017	DOI: 10.1007/s00192-017-3413-5
Jong et al	2018	https://link.springer.com/article/10.1007/s11701-017-0757-2
Joo et al	2019	https://ogscience.org/journal/view.php?doi=10.5468/ogs.2019.62.2.120
Joubert et al	2014	10.1016/j.purol.2014.09.045
Juliato et al	2016	DOI: 10.6061/clinics/2016(09)01
Juliato et al	2019	https://dx.doi.org/10.1002/nau.23970
Juma & Brito	2007	DOI: 10.1002/nau.20353
Jun et al	2012	DOI: 10.4111/kju.2012.53.3.184
Jurakova et al	2015	DOI: 10.1007/s00192-015-2895-2
Kadirogullari & Seckin	2020	10.1080/08941939.2019.1601305
Kahn et al	2022	10.1097/AOG.0000000000004794
Kalis et al	2020	10.1016/j.ejogrb.2019.10.049
Kallidonis	2017	DOI: 10.4103/UA.UA_161_16
Kammerer-Doak et al	1999	https://dx.doi.org/10.1016/s0029-7844(98)00360-3
Karaca et al.	2021	https://doi.org/10.1177/20533691211009713
Karacaoglu et al	2016	https://doi.org/10.12891/ceog2074.2016
Karaday et al	2023	DOI: 10.1016/j.tjog.2022.11.013
Karakeci et al	2017	https://www.aeurologia.com/EN/Y2019/V72/I5/522
Karakeçi et al	2020	DOI: 10.5152/tud.2019.19105
Karakeçi et al	2019	DOI: 10.5152/tud.2019.19105
Karaman et al	2016	10.1002/nau.23098
Karantanis et al	2004	10.1111/j.1471-0528.2004.00188.x
Karateke et al	2009	DOI: 10.1111/j.1479-828X.2009.00957.x
Karateke et al	2011	https://dx.doi.org/10.1016/j.jmig.2011.06.007
Karjalainen et al	2021	DOI: 10.1007/s00192-020-04513-z
Karjalainen et al	2019	DOI: 10.1016/j.ajog.2019.05.027
Karjalainen et al	2022	10.1007/s00192-021-04920-w
Karmakar et al	2019	DOI: 10.1111/1471-0528.15560
Karmakar et al	2021	DOI: 10.1016/j.ajog.2020.11.043
Karmakar et al	2017	10.1007/s00192-016-3070-0
Karmakar et al	2017	10.1111/1471-0528.14561
Karon	2017	https://doi.org/10.1089/gyn.2017.0060
Karon & Chaterjee	2019	https://doi.org/10.1089/gyn.2019.0010
Karram et al	2001	DOI: 10.1067/mob.2001.119077
Kaser et al	2012	10.1007/s00192-012-1695-1
Katsara et al	2016	DOI: 10.1007/s00404-016-4158-y
Kavallaris et al	2005	DOI: 10.1016/j.ejogrb.2005.01.020
Kavvadias et al	2020	DOI: 10.1186/s12894-020-00694-3
Kawaguchi et al	2020	DOI: 10.1111/iju.14444
Kdous et al	2014	10.1016/j.aju.2014.09.007
Keller et al	2017	10.1016/j.jogoh.2017.10.003
Kender Erturk et al	2022	DOI: 10.1111/luts.12445
Kennelly et al	2010	DOI: 10.1016/j.juro.2010.04.003
Kennelly et al	2012	DOI: 10.1007/s00192-012-1734-y
Kenton et al	2016	10.1097/SPV.0000000000000300
Kenton et al	2009	10.1016/j.juro.2009.08.032
Kenton et al.	2015	https://www.auajournals.org/doi/epdf/10.1016/j.juro.2014.08.089
Keršic et al	2020	https://doi.org/10.4103%2FGMIT.GMIT_78_19
Khalil et al	2016	DOI: 10.1016/j.jclinane.2016.07.024
Khalil et al	2023	DOI: 10.1007/s00192-022-05430-z
Khan et al	2016	DOI: 10.12669/pjms.325.10307
Khan et al	2015	10.1111/bju.12851
Khan et al	2014	https://dx.doi.org/10.1007/s00404-014-3316-3
Khandwala	2019	10.1089/gyn.2018.0041
Khandwala	2013	DOI: 10.1097/SPV.0b013e31827de6de
Khandwala & Cruff	2021	10.1007/s00192-020-04590-0
Khandwala & Cruff	2020	DOI: 10.1089/gyn.2019.0073
Khandwala & Jayachandran	2011	DOI: 10.1007/s00192-011-1482-4
Khandwala & Jayachandran	2012	DOI: 10.1097/SPV.0b013e318259f6b2
Khandwala et al	2020	https://www.sciencedirect.com/science/article/pii/S0090429520313960
Khandwala et al	2021	https://dx.doi.org/10.1016/j.esxm.2020.10.009
Khandwala et al	2014	https://pubmed.ncbi.nlm.nih.gov/25098027/
Khanwala et al	2010	DOI: 10.1007/s00192-010-1114-4
Khawaja et al	2021	DOI: 10.1097/CU9.0000000000000034
Khayyami et al	2018	DOI: 10.1007/s00192-017-3504-3
Khayyami et al	2020	DOI: 10.1007/s00192-019-04041-5
Kilinc et al.	2022	10.1002/nau.24813
Killingsworth et al	2009	https://link.springer.com/article/10.1007/s00192-009-0909-7
Kim & Choi	2008	10.1111/j.1442-2042.2008.02108.x
Kim & Kim	2010	DOI: 10.1111/j.1757-5672.2010.00071.x
Kim et al	2016	DOI: 10.5468/ogs.2016.59.3.214
Kim et al	2022	DOI: 10.1016/j.urology.2021.12.011
Kim et al	2007	10.1007/s00192-007-0327-7
Kim et al	2013	https://www.einj.org/journal/view.php?id=10.5213/inj.2013.17.1.18
Kim et al	2014	DOI: 10.4111/kju.2014.55.6.400
Kim et al	2022	DOI: 10.1007/s00192-021-04737-7
Kim et al	2010	DOI: 10.5213/inj.2010.14.4.267
Kim et al	2011	10.1111/j.1464-410X.2010.09880.x
Kim et al	2015	10.1007/s00192-015-2773-y
Kim et al	2010	10.5213/inj.2010.14.3.164
Kim et al.	2014	DOI: 10.3349/ymj.2014.55.1.170
Kim-Fine et al	2016	DOI: 10.1097/SPV.0000000000000242
King & Rapp	2011	https://pubmed.ncbi.nlm.nih.gov/21854711/
King et al	2016	DOI: 10.1016/j.juro.2016.03.153
King et al	2013	DOI: 10.1016/j.urology.2012.07.105
Kinjo et al	2018	https://dx.doi.org/10.1111/jog.13654
Kinjo et al	2020	https://dx.doi.org/10.2147/RRU.S270915
Kinn et al	2001	DOI: 10.1080/003655901753367596
Kitchener et al	2006	10.1111/j.1471-0528.2006.01035.x
Kiyasu et al	2018	https://dx.doi.org/10.23922/jarc.2016-013
Kizilkan et al	2020	10.1016/j.esxm.2020.08.001
Kjølhede et al	2005	DOI: 10.1111/j.0001-6349.2005.00731.x
Kjølhede et al	2005	DOI: 10.1111/j.0001-6349.2005.00754.x
Kjølhede et al	2005	DOI: 10.1111/j.0001-6349.2005.00753.x
Kjølhede et al	2005	https://dx.doi.org/10.1111/j.0001-6349.2005.00754.x
Klapdor et al	2017	https://doi.org/10.1002/ijgo.12095
Klarskov	2012	10.3109/21681805.2013.776629
Kluivers et al	2023	10.1007/s00192-022-05442-9
Klutke et al	2001	DOI: 10.1016/s0090-4295(01)01366-8
Klutke et al	2000	10.1016/s0090-4295(99)00551-8
Kneist et al	2013	DOI: 10.1007/s00423-013-1064-7
Ko et al	2016	DOI: 10.1111/luts.12097
Ko et al	2012	DOI: 10.4111/kju.2012.53.5.324
Ko et al	2017	10.5468/ogs.2017.60.2.207
Kocjancic et al	2008	DOI: 10.1159/000127340
Kocjancic et al	2017	DOI: 10.1002/nau.23156
Koelle et al	2006	https://dx.doi.org/10.1016/j.urology.2005.09.063
Kokanali et al	2015	DOI: 10.1016/j.ejogrb.2015.09.023
Kokanali et al	2016	10.1080/01443615.2016.1209169
Köktürk et al	2015	DOI: 10.1007/s00404-014-3472-5
Koops et al	2006	10.1016/j.ajog.2005.06.021
Koski et al	2012	https://dx.doi.org/10.1016/j.urology.2012.06.009
Koski et al	2011	10.1016/j.urology.2010.10.010
Kousgaard et al	2017	10.1016/j.ejogrb.2017.08.004
Kowalik et al	2017	DOI: 10.1159/000454925
Kowalik et al	2018	https://onlinelibrary.wiley.com/doi/10.1002/nau.23299
Kowalik et al	2021	DOI: 10.1007/s00192-020-04543-7
Kowalski et al	2021	https://dx.doi.org/10.1007/s00192-020-04244-1
Kraemer et al	2022	https://dx.doi.org/10.1007/s00384-022-04172-0
Krause et al	2006	DOI: 10.1007/s00192-005-0019-0
Krifta et al	2010	DOI: 10.1007/s00192-010-1128-y
Kriplani et al	2019	DOI: 10.1089/gyn.2018.0030
Krishnan et al	2017	DOI: 10.1007/s13224-017-0997-0
Krissi et al	2015	https://doi.org/10.1016/j.ijsu.2015.06.026
Krissi et al	2015	https://dx.doi.org/10.1016/j.ejogrb.2015.10.012
Kristensen et al	2011	https://doi.org/10.1111/j.1600-0412.2011.01234.x
Krofta et al	2009	https://doi.org/10.1007/s00192-009-1027-2
Kuhn et al	2010	DOI: 10.1111/j.1743-6109.2010.01872.x
Kuhn et al	2009	DOI: 10.1007/s00464-008-0058-y
Kuhn et al	2009	DOI: 10.1016/j.eururo.2008.07.001
Kujansuu	1983	https://doi.org/10.1016/0020-7292(83)90001-2
Kulaksiz et al	2023	10.1007/s00192-022-05381-5
Kulkarni et al	2022	https://link.springer.com/article/10.1007/s00192-022-05182-w
Kulkarni et al	2020	https://doi.org/10.1007/s00192-020-04328-y
Kulseng-Hanssen	2003	doi.org/10.1111/j.1471-0528.2003.01405.x
Kummeling et al	2013	DOI: 10.1111/aogs.12045
Kumsar et al	2015	https://dx.doi.org/10.5152/tud.2015.08068
KuntayKokanali	2015	https://pubmed.ncbi.nlm.nih.gov/24992326/
Kuo	2005	DOI: 10.1159/000083286
Kuo et al	2001	10.1097/00005392-200101000-00039
Kupelian et al	2016	https://dx.doi.org/10.1007/s00192-016-3054-0
Kuprasertkul et al	2022	10.4274/jus.galenos.2022.2021.0137
Kurien et al	2017	DOI: 10.11622/smedj.2016149
Kuschel & Schuessler	2008	10.1002/nau.20528
Kuuva & Nilsson	2003	DOI: 10.1159/000072942
Kwon et al	2006	https://www.sciencedirect.com/science/article/abs/pii/S170121631632182X?via%3Dihub
Laas et al.	2017	https://link.springer.com/article/10.1007/s00192-017-3423-3
Labrie et al	2013	DOI: 10.1056/NEJMoa1210627
Ladwig et al	2004	DOI: 10.1111/j.1479-828X.2004.00162.x
Laitakari et al	2020	DOI: 10.1007/s10151-020-02369-5
Laitakari et al	2020	10.1111/codi.15195
Laitakari et al	2022	10.1007/s10151-021-02563-z
Lakeman et al	2014	DOI: 10.1002/nau.22491
Lakeman et al	2011	DOI: 10.1111/j.1743-6109.2010.02175.x
Lamblin et al	2020	https://dx.doi.org/10.23736/S0026-4784.20.04510-4
Lamblin et al	2014	https://dx.doi.org/10.1007/s00192-014-2344-7
Lamblin et al	2016	10.1007/s00192-016-3045-1
Lamblin et al	2017	10.1016/j.jmig.2016.10.008
Lamblin et al	2022	10.1007/s00192-021-04764-4
Larochelle et al	2009	10.1007/s00192-009-0917-7
Larouche et al	2020	DOI: 10.1097/SPV.0000000000000582
Larsen et al	2016	https://dx.doi.org/10.1007/s00192-015-2840-4
Laso-García et al	2017	DOI: 10.1016/j.ejogrb.2017.02.005
Laterza et al	2018	10.1371/journal.pone.0201167
Latul et al	2022	10.1016/j.jsxm.2022.03.620
Lau et al	2010	10.1111/j.1743-6109.2009.01688.x
Lau et al	2011	10.1016/j.ejogrb.2011.01.030
Laufer et al	2019	https://doi.org/10.1002/ijgo.12804open_in_new
Laurikainen et al	2014	DOI: 10.1016/j.eururo.2014.01.031
Lauterbach et al	2020	https://www.ejog.org/article/S0301-2115(20)30799-5/fulltext
Lauterbach et al	2019	DOI: 10.1016/j.ejogrb.2019.05.034
Lauterbach et al	2022	DOI: 10.1089/gyn.2021.0149
Law et al	2015	10.12809/hkmj144397
Leach et al	2020	https://dx.doi.org/10.1007/s00192-019-04215-1
Leach et al	2020	10.1097/SPV.0000000000000628
Leanza et al	2015	https://pubmed.ncbi.nlm.nih.gov/25827665/
Lebret et al	2001	10.1159/000049833
Lee & Jeon	2020	10.1007/s00192-020-04229-0
Lee & Zimmern	2015	10.1016/j.juro.2015.01.085
Lee et al	2013	https://dx.doi.org/10.1089/end.2013.0171
Lee et al	2018	https://onlinelibrary.wiley.com/doi/epdf/10.1111/luts.12175
Lee et al	2015	https://onlinelibrary.wiley.com/doi/10.1002/nau.22502
Lee et al	2015	DOI: 10.1111/luts.12040
Lee et al	2010	DOI: 10.4111/kju.2010.51.6.409
Lee et al	2008	DOI: 10.1016/j.eururo.2007.08.033
Lee et al	2013	https://doi.org/10.1007/s00192-012-1844-6
Lee et al	2015	DOI: 10.1016/j.ajog.2015.01.040
Lee et al	2010	DOI: 10.1007/s00192-010-1224-z
Lee et al	2008	DOI: 10.1007/s00192-007-0487-5
Lee et al	2013	DOI: 10.1016/j.urology.2012.07.098
Lee et al	2021	10.1097/SPV.0000000000000772
Lee et al	2012	https://doi.org/10.1159/000336868
Lee et al	2009	10.1159/000200799
Lee et al	2010	10.1007/s00192-010-1289-8
Lee et al	2001	10.1016/s1074-3804(05)60333-7
Lee et al	2009	https://doi.org/10.1016/j.juro.2009.02.033
Lee et al.	2010	10.1016/j.eururo.2010.02.018
Lee et al.	2007	10.1016/j.juro.2006.08.063
Lemack et al	2000	DOI: 10.1016/s0090-4295(00)00626-9
Lensen	2013	DOI: 10.1002/nau.22327
Lensen et al	2013	10.1007/s00192-013-2098-7
Leonard et al	2018	DOI: 10.1002/nau.23544
Leong et al	2017	10.1016/j.jogc.2017.01.005
Leron & Stanton	2003	https://obgyn.onlinelibrary.wiley.com/doi/10.1111/j.1471-0528.2001.00138.x
Leron et al	2023	https://pubmed.ncbi.nlm.nih.gov/36718738/
Leruth et al	2013	https://doi.org/10.1007/s00192-012-1888-7
Letouzey et al	2015	https://dx.doi.org/10.1007/s00192-015-2748-z
Levi et al	2016	DOI: 10.1590/S1677-5538.IBJU.2015.0655
Levor et al	2022	DOI: 10.1080/01443615.2021.1916808
Levy et al	2017	10.1371/journal.pone.0176666
Lewis et al	2014	DOI: 10.1097/SPV.0000000000000049
Li et al	2020	DOI: 10.4103/tcmj.tcmj_131_19
Li et al	2022	10.1186/s12893-022-01535-w
Li et al	2019	10.1111/jog.14035
Li et al	2020	10.1080/08941939.2018.1533055
Li et al	2012	10.1016/j.jmig.2011.12.003
Liang et al	2016	DOI: 10.1111/jog.12927
Liang et al	2011	DOI: 10.1016/j.ijgo.2010.09.011
Liang et al	2015	https://journals.lww.com/menopausejournal/abstract/2016/07000/long_term_outcomes_of_modified_laparoscopic.10.aspx
Liang et al	2012	10.1007/s00192-012-1713-3
Liang et al	2012	https://link.springer.com/article/10.1007/s00192-012-1792-1
Liang et al	2005	https://pubmed.ncbi.nlm.nih.gov/15945323/
Liang et al	2022	10.1016/j.tjog.2022.06.004
Liang et al	2018	https://doi.org/10.1111/jog.13683
Liapis et al	2008	https://dx.doi.org/10.1007/s00192-007-0432-7
Liapis et al	2006	DOI: 10.1159/000093320
Liapis et al	2002	10.1016/s0302-2838(02)00033-7
Liapis et al	2010	10.1016/j.ijgo.2010.07.013
Liapis et al	2010	https://dx.doi.org/10.1016/j.ejogrb.2009.11.004
Liapis et al	2009	https://doi.org/10.1016/j.eururo.2009.03.025
Liebergall-Wischnitzer et al	2012	https://dx.doi.org/10.1007/s00404-011-2195-0
Lier et al	2017	DOI: 10.1111/1471-0528.14227
Lier et al	2011	DOI: 10.1111/j.1471-0528.2010.02845.x
Lim et al	2007	DOI: 10.1007/s10350-007-0255-0
Lim et al	1995	doi.org/10.3109/00365599509180026
Lin et al	2017	DOI: 10.1016/j.tjog.2018.06.008
Lin et al	2011	DOI: 10.1002/nau.21082
Linder & Elliott	2016	https://doi.org/10.1016/j.urology.2016.03.025
Linder et al	2015	DOI: 10.1111/iju.12900
Linder et al	2018	DOI: 10.1007/s00192-017-3482-5
Linder et al	2015	https://doi.org/10.1016/j.juro.2014.08.125
Lindquist & Glavind	2016	https://dx.doi.org/10.1007/s00192-016-3004-x
Liu & Kuo	2019	https://dx.doi.org/10.1016/j.urology.2019.05.015
Liu et al	2019	DOI: 10.1016/j.jmig.2018.08.009
Liu et al	2021	DOI: 10.1111/luts.12392
Liu et al	2011	DOI: 10.1007/s00192-010-1311-1
Liu et al	2014	10.1016/j.tjog.2014.07.006
Liu et al	2020	https://doi.org/10.1016/j.jmig.2019.05.015
Lo & Ashok	2011	10.1007/s00192-010-1266-2
Lo et al	2015	DOI: 10.1016/j.jmig.2014.07.002
Lo et al	2010	DOI: 10.1016/j.jmig.2010.03.003
Lo et al	2017	DOI: 10.1016/j.tjog.2017.10.016
Lo et al	2016	DOI: 10.1007/s00192-016-3019-3
Lo et al	2020	DOI: 10.1007/s00192-019-04171-w
Lo et al	2018	DOI: 10.1016/j.jmig.2018.07.013
Lo et al	2022	DOI: 10.1007/s00192-021-04757-3
Lo et al	2016	DOI: 10.1016/j.tjog.2015.12.019
Lo et al	2016	DOI: 10.1007/s00192-015-2912-5
Lo et al	2020	DOI: 10.1007/s00192-019-04213-3
Lo et al	2014	DOI: 10.1016/j.ejogrb.2014.09.015
Lo et al	2020	https://dx.doi.org/10.1097/JU.0000000000001085
Lo et al	2015	DOI: 10.1111/ajo.12397
Lo et al	2020	DOI: 10.1038/s41598-020-58594-3
Lo et al	2019	10.1007/s00192-018-3691-6
Lo et al	2014	10.1016/j.jmig.2014.02.013
Lo et al	2021	10.1016/j.jmig.2020.05.002
Lo et al	2013	DOI: 10.1007/s00192-012-1940-7
Lo et al	2018	DOI: 10.1007/s00192-017-3487-0
Lo et al	2014	https://dx.doi.org/10.1007/s00192-013-2200-1
Lo et al	2017	https://doi.org/10.1111/jog.13234
Lo et al	2015	10.1007/s00192-014-2492-9
Lo et al	2019	DOI: 10.1007/s00192-018-3787-z
Lo et al	2015	DOI: 10.1111/jog.12678
Lo et al	2019	10.1007/s00192-018-3826-9
Lo et al	2018	https://doi.org/10.1016/j.jmig.2017.08.647
Lo et al	2022	https://doi.org/10.1007/s00192-021-04965-x
Lo et al	2018	10.1371/journal.pone.0207375
Lo et al.	2017	10.1016/j.tjog.2017.04.015
Loffeld et al	2009	DOI: 10.1080/00016340902883158
Lone et al	2018	DOI: 10.1007/s00192-017-3405-5
Lone et al	2015	https://dx.doi.org/10.1007/s00192-015-2686-9
Long et al	2011	DOI: 10.1111/j.1743-6109.2011.02295.x
Long et al	2012	DOI: 10.1111/j.1743-6109.2012.02766.x
Long et al	2012	DOI: 10.1016/j.ejogrb.2011.12.007
Long et al	2011	DOI: 10.1007/s00192-010-1312-0
Long et al	2021	DOI: 10.12965/jer.2142098.049
Long et al	2023	DOI: 10.3390/jcm12123938
Long et al	2013	DOI: 10.1016/j.ejogrb.2013.09.018
Long et al	2008	10.1016/j.jmig.2008.03.003
Long et al	2011	10.1007/s00192-010-1262-6
Long et al	2008	10.1016/j.jmig.2008.03.003
Loo et al	2020	DOI: 10.1016/j.ejogrb.2020.09.041
Lopes et al	2010	DOI: 10.1007/s00192-009-1052-1
Lord et al	2006	https://dx.doi.org/10.1111/j.1464-410X.2006.06333.x
Lorenzo Gómez et al	2015	DOI: 10.1177/1756287215576648
Lourenço et al	2018	https://dx.doi.org/10.1590/S1677-5538.IBJU.2017.0524
Lovatsis et al	2003	DOI: 10.1016/j.ajog.2003.09.041
Lowder et al	2010	10.1007/s00192-010-1141-1
Lowenstein et al	2021	10.1097/SPV.0000000000000875
Lowman et al	2008	https://dx.doi.org/10.1016/j.ajog.2008.07.031
Lozo et al	2023	10.1016/j.ejogrb.2022.11.025
Lu et al	2021	doi: 10.1097/SPV.0000000000000900
Lu et al	2021	10.1186/s12893-021-01280-6
Lucente et al	2023	10.1016/j.jmig.2023.04.006
Lucot et al	2018	DOI: 10.1016/j.eururo.2018.01.044
Lucot et al	2021	10.1111/1471-0528.16847
Luglio et al	2017	10.1007/s40520-016-0672-9
Lukacz et al	2016	DOI: 10.1097/AOG.0000000000001442
Lukacz et al	2004	DOI: 10.1007/s00192-003-1098-4
Lukban et al	2012	DOI: 10.1007/s00192-012-1692-4
Lukban et al	2005	DOI: 10.1016/j.ajog.2005.07.036
Luna et al	1999	10.1111/j.1447-0756.1999.tb01158.x
Lundby et al	2016	DOI: 10.1016/S2468-1253(16)30085-1
LundmarkDrca	2023	10.1007/s00192-023-05585-3
Luz et al	2017	10.1007/s00192-016-3089-2
Lydiksen et al	2020	10.1097/SPV.0000000000000708
Lyu et al	2022	https://dx.doi.org/10.3389/fsurg.2022.1010027
Ma et al	2021	10.1016/j.ejogrb.2020.11.032
Ma et al	2020	https://doi.org/10.1016/j.ejogrb.2020.07.003
Madbouly & Youssef	2018	DOI: 10.1089/lap.2017.0012
Madhu et al	2014	DOI: 10.1007/s00404-014-3254-0
Madhu et al	2014	https://dx.doi.org/10.1007/s00192-014-2361-6
Madhuvrata et al	2011	https://dx.doi.org/10.3109/01443615.2011.576282
Madsen et al	2014	10.1007/s00192-013-2208-6
Maene	2022	DOI: 10.1016/j.ejogrb.2022.08.028
Maetzold et al.	2023	DOI: 10.1097/SPV.0000000000001316
Maguire et al	2014	DOI: 10.1007/s00404-014-3254-0
Maher et al	2001	DOI: 10.1007/s001920170017
Maher et al	2001	DOI: 10.1016/s0029-7844(01)01378-3
Maher et al	1999	DOI: 10.1111/j.1471-0528.1999.tb08373.x
Maher et al	1999	https://dx.doi.org/10.1016/j.ejogrb.2015.10.012
Maher et al.	2009	https://www.sciencedirect.com/science/article/pii/S0002937810022702
Maheshwari et al	2019	DOI: 10.1097/SPV.0000000000000630
Mahfouz et al	2020	https://doi.org/10.1007/s11255-020-02444-8
Mahfouz et al	2021	10.4103/UA.UA_73_20
Mahoney et al	2019	https://link.springer.com/article/10.1007/s00192-019-03888-y
Majkusiak et al	2018	DOI: 10.1371/journal.pone.0207185
Mäkelä-Kaikkonen et al	2016	10.1007/s00192-016-3048-y
Mäkelä-Kaikkonen et al	2018	10.1097/DCR.0000000000000974
Mäkelä-Kaikkonen et al	2019	10.1007/s10151-019-01991-2
Malek et al	2021	https://dx.doi.org/10.1007/s00192-020-04393-3
Mallipeddi et al	2001	https://dx.doi.org/10.1007/s001920170070
Manca et al.	2003	https://obgyn.onlinelibrary.wiley.com/doi/epdf/10.1046/j.1471-0528.2003.02215.x
Mandoro et al	2016	https://dx.doi.org/10.1097/SPV.0000000000000272
Manhan et al	2012	https://link.springer.com/article/10.1007/s00192-012-1780-5
Manso et al	2021	10.1159/000511648
Mantoo et al	2013	DOI: 10.1111/codi.12251
Mantovani	2017	DOI: 10.5301/uj.5000226
Mao	2023	https://doi.org/10.1016/j.maturitas.2023.01.005
Marcickiewicz et al	2008	DOI: 10.1111/j.1447-0756.2008.00809.x
Marinkovic et al	2003	doi.org/10.1046/j.1471-0528.2003.01057.x
Marinkovic et al.	2016	https://dx.doi.org/10.1186/s12894-016-0135-9
Marín-Martínez et al	2021	DOI: 10.18597/rcog.3613
Markland et al	2007	10.1016/j.ajog.2007.08.062
Maroto et al	2009	https://dx.doi.org/10.1007/s00192-009-0872-3
Marrero et al	2010	https://link.gale.com/apps/doc/A244280052/AONE?u=lmu_web&sid=oclc&xid=a08cbed3
Marriott et al	2021	10.1007/s00192-020-04576-y
Marschke et al	2018	10.1007/s00192-018-3600-z
Marschke et al	2019	10.1007/s00404-019-05077-0
Marszalek et al	2007	DOI: 10.1159/000098069
Martan et al	2009	DOI: 10.1016/j.ejogrb.2008.12.005
Martinez et al	2003	10.1016/s0301-2115(02)00228-2
Martoccia et al	2023	10.3390/biomedicines11082105
Masata et al	2012	https://doi.org/10.1007/s00192-012-1662-x
Masata et al	2016	10.1007/s00192-016-3012-x
Maslow et al	2014	DOI: 10.1007/s00192-013-2312-7
Mason et al	1996	https://doi.org/10.1016/S0022-5347(01)65412-0
Matanes et al	2020	https://dx.doi.org/10.1016/j.ajog.2019.09.048
Mateu Arrom et al	2018	DOI: 10.1159/000489636
Mathew et al	2021	10.1007/s00192-021-04684-3
Matthews et al	2020	DOI: 10.1097/AOG.0000000000003884
Matthews et al	2023	10.1007/s00192-022-05388-y
Mattsson et al	2020	https://dx.doi.org/10.1002/nau.24467
Mattsson et al	2019	10.1111/aogs.13520
Mattsson et al.	2020	https://doi.org/10.1016/j.ajog.2019.11.1285
Maturana et al	2020	10.1007/s00192-019-04145-y
Mayekar et al	2017	10.4103/0974-7796.198867
Mazloomdoost et al	2018	DOI: 10.1097/SPV.0000000000000434
Mazouni et al	2004	DOI: 10.1111/j.0001-6349.2004.00524.x
McClean et al	2022	10.1007/s00192-020-04668-9
McClurg et al	2014	DOI: 10.1007/s00192-013-2301-x
McCoy et al	2016	DOI: 10.1016/j.juro.2016.02.2976
McCracken et al	2007	https://www.ncbi.nlm.nih.gov/pmc/articles/PMC2075574/
McDermott et al	2013	DOI: 10.1016/S1701-2163(15)30937-3
McDermott et al	2011	DOI: 10.1111/j.1479-828X.2010.01258.x
McDermott et al	2011	10.1007/s00404-010-1536-8
McFerrin et al	2021	10.1002/nau.24752
McKenna et al	2016	DOI: 10.1111/ajo.12516
McKenzie et al	2022	https://dx.doi.org/10.1097/SPV.0000000000001134
McLean et al.	2018	doi: 10.1111/codi.13996
McLennan et al	2013	DOI: 10.1007/s00192-012-1830-z
Mearini et al	2015	https://dx.doi.org/10.1007/s00192-015-2655-3
Mearini et al	2016	10.1159/000443337
Mege et al	2017	DOI: 10.1007/s00192-012-1830-z
Mehmood et al	2014	DOI: 10.1007/s00384-014-1937-4
Melendez-Munoz et al	2018	10.1016/j.ejogrb.2018.09.032
Mellier et al	2007	DOI: 10.1007/s00192-006-0126-6
Melnikoff et al	2021	DOI: 10.1007/s00192-020-04447-6
Menahem et al	2008	DOI: 10.1016/j.jmig.2007.10.012
Menefee et al	2011	DOI: 10.1097/AOG.0b013e318237edc4
Mengerink et al	2016	10.1016/j.jsxm.2016.08.005
Mengerink et al.	2021	https://ceju.online/journal/2021/stress-urinary-incontinence-postoperative-complications-pain-2180.php
Mercer-Jones et al	2007	DOI: 10.1007/s10350-004-0526-y
Meschia et al	2001	DOI: 10.1007/s001920170008
Meschia et al	2009	10.1007/s00192-008-0772-y
Meschia et al	2007	10.1007/s00192-007-0334-8
Meschia et al	2006	doi:10.1016/j.ajog.2006.03.067
Meschia et al	2005	10.1016/j.ejogrb.2005.01.004
Meschia et al.	2013	https://dx.doi.org/10.1016/j.ejogrb.2013.08.007
Meschia et al.	2011	https://dx.doi.org/10.1007/s00192-010-1254-6
Meyer et al	2013	DOI: 10.1007/s00192-012-1941-6
Meyer et al	2020	DOI: 10.1007/s00192-012-1941-6
Meyer et al	2016	10.1016/j.jmig.2016.02.014
Miannay et al	1998	DOI: 10.1016/s0301-2115(98)00029-3
Milani et al	2011	DOI: 10.1016/j.ajog.2010.08.036
Milani et al	2018	DOI: 10.1097/SPV.0000000000000403
Milani et al	2009	DOI: 10.1007/s00192-009-0924-8
Milani et al	2017	DOI: 10.1007/s00192-016-3036-2
Milani et al	2020	DOI: 10.1007/s00192-019-04206-2
Miller et al	2011	DOI: 10.1097/SPV.0b013e3182175da6
Miller et al	2006	DOI: 10.1016/j.ajog.2006.07.011
Minaglia et al	2009	https://pubmed.ncbi.nlm.nih.gov/19263875/
Minaglia et al	2005	https://dx.doi.org/10.1016/j.urology.2004.08.015
Minassian et al	2005	DOI: 10.1002/nau.20081
Mira-Gon et al	2019	10.1159/000496560
Miranda et al	2012	DOI: 10.1016/S1701-2163(16)35339-7
Mirane et al	2017	DOI: 10.1097/SPV.0000000000000339
Misrai et al	2009	10.1016/j.juro.2009.01.036
Mock et al	2015	10.1016/j.urology.2014.10.017
Mohammed et al	2013	https://doi.org/10.1007/s00345-012-0863-8
Moiety et al	2010	https://link.springer.com/article/10.1007/s00404-009-1146-5
Mølsted-Pedersen et al	2006	DOI: 10.1080/00016340500342052
Montera et al	2018	https://doi.org/10.1002/nau.23439
Moore & Miklos	2009	DOI: 10.1155/2009/743831
Moore et al	2010	DOI: 10.1007/s00192-009-1071-y
Moore et al	2012	DOI: 10.1007/s00192-011-1536-7
Moore et al	2013	DOI: 10.1111/j.1442-2042.2012.03147.x
Moore et al	2009	https://europepmc.org/article/med/19585431
Moran et al	2000	DOI: 10.1046/j.1464-410x.2000.00731.x
Morán et al	2019	DOI: 10.1111/bju.14569
Moran et al	1999	https://dx.doi.org/10.1080/01443619965093
Morciano et al	2022	10.1097/SPV.0000000000001200
Morciano et al.	2022	https://dx.doi.org/10.1007/s00404-022-06682-2
Morcos et al	2018	10.1007/s00192-017-3364-x
Morgan et al	2011	DOI: 10.1097/SPV.0b013e3182179b95
Morgan et al	2007	10.1016/j.juro.2006.09.062
Morse et al	2007	10.1007/s00192-006-0133-7
Morselli et al	2019	DOI: 10.1016/j.ejogrb.2019.07.027
Mortimer et al	2016	https://dx.doi.org/10.1007/s00192-015-2799-1
Moskowitz et al	2019	https://doi.org/10.1016/j.urology.2018.12.036
Moss et al.	2002	10.1080/0144361021000003672
Mostafa et al	2011	https://doi.org/10.1016/j.ijgo.2011.04.009
Mostafa et al	2013	10.1016/j.urology.2013.02.080
Mostafa et al.	2012	10.1016/j.ejogrb.2012.06.022
Mothes et al	2015	10.1016/j.ejogrb.2015.02.022
Mouracade et al	2010	https://www.sciencedirect.com/science/article/abs/pii/S1166708709001791?via%3Dihub
Mouracade et al	2010	10.1007/s00192-010-1188-z
Mourad et al	2019	https://doi.org/10.1080/2090598X.2019.1589781
Mourik et al	2012	https://doi.org/10.1016/j.ejogrb.2012.07.025
Mouritsen et al	2014	https://doi.org/10.1111/aogs.12283
Mourtzinos et al	2008	DOI: 10.1016/j.urology.2008.05.061
Mowat et al	2018	10.1097/SPV.0000000000000441
Mowat et al.	2018	https://obgyn.onlinelibrary.wiley.com/doi/epdf/10.1111/ajo.12720
Mueller et al	2016	DOI: 10.1097/SPV.0000000000000269
Mukherjee & Constantine	2001	10.1046/j.1464-4096.2001.01653.x
Munch et al	2022	https://dx.doi.org/10.1111/aogs.14322
Murphy et al	2007	https://link.springer.com/article/10.1007/s00192-007-0482-x
Murphy et al	2005	DOI: 10.1097/01.AOG.0000152305.37853.7e
Murphy et al	2010	10.1097/SPV.0b013e3181ee6847
Mutone et al	2001	https://doi.org/10.1016/S0029-7844(01)01515-0
Myers et al	2015	https://dx.doi.org/10.1007/s00192-014-2551-2
Myhr et al	2022	DOI: 10.1007/s00192-021-04891-y
Nager et al	2021	https://dx.doi.org/10.1016/j.ajog.2021.03.012
Nager et al	2011	10.1016/j.juro.2011.03.105
Naidu et al	2014	https://dx.doi.org/10.1016/j.ijgo.2014.04.017
Najib et al	2023	10.1016/j.jogoh.2023.102651
Najib et al	2023	https://doi.org/10.1016/j.ejogrb.2023.02.016
Nakamura et al	2017	https://link.springer.com/article/10.1007/s00192-017-3341-4
Napoe et al	2023	DOI: 10.1007/s00192-022-05411-2
Narin et al	2013	https://www.hindawi.com/journals/isrn/2013/627671/
Natale et al	2010	DOI: 10.1007/s00192-009-1064-x
Natale et al	2017	DOI: 10.1016/j.ejogrb.2016.10.052
Natale et al	2019	DOI: 10.1007/s00192-019-03871-7
Natale et al	2014	DOI: 10.1016/j.ejogrb.2014.08.011
Natale et al	2019	DOI: 10.1016/j.urology.2019.03.003
Natalia et al	2016	DOI: 10.1590/S1677-5538.IBJU.2015.0177
Naumann et al	2022	10.1007/s00404-022-06486-4
Naumann et al	2013	10.1016/j.ejogrb.2013.03.013
Naumann et al	2012	DOI: 10.1016/j.ejogrb.2012.04.017
Naumann et al	2021	10.1007/s00192-020-04525-9
Naumann et al	2012	10.1007/s00404-012-2669-8
Naumann et al	2022	10.1007/s00192-021-04870-3
Naumann et al	2013	10.1007/s00192-012-1843-7
Nazemi et al	2008	DOI: 10.1016/j.juro.2007.09.069
Nazemi et al	2008	10.1016/j.urology.2007.12.065
Nerli et al	2009	10.4103/0970-1591.56183
Neuman et al	2007	DOI: 10.1016/j.juro.2007.09.069
Neuman et al	2011	10.1016/j.jmig.2011.08.718
Ng & Chen	2016	DOI: 10.1016/j.tjog.2015.07.002
Ng et al	2007	DOI: 10.1007/s00192-006-0264-x
Ng et al	2019	https://doi.org/10.1016/j.ejogrb.2019.07.006
Ngo et al	2019	10.1007/s11255-019-02219-w
Ng-Stollmann et al	2022	DOI: 10.1002/ijgo.14095
Nguyen & Yang	2020	10.1007/s11701-019-01006-0
Nguyen et al	2005	DOI: 10.1016/j.urology.2005.03.055
Nicita et al.	2018	https://www.sciencedirect.com/science/article/pii/S0301211518300034
Niemczyk	2001	https://pubmed.ncbi.nlm.nih.gov/11763484/
Nieminen et al	2003	10.1034/j.1600-0412.2003.00137.x
Nilsson & Kuuva	2001	https://dx.doi.org/10.1111/j.1471-0528.2001.00092.x
Nilsson et al	2004	DOI: 10.1097/01.AOG.0000146639.62563.e5
Nilsson et al	2013	DOI: 10.1007/s00192-013-2090-2
Nilsson et al	2001	DOI: 10.1007/s001920170003
Nilsson et al	2008	DOI: 10.1007/s00192-008-0666-z
Noblett et al	2008	DOI: 10.1007/s00192-008-0624-9
Noé et al	2022	DOI: 10.1080/13645706.2021.1941118
North et al.	2009	https://dx.doi.org/10.1111/j.1471-0528.2009.02116.x
Norton et al	2014	DOI: 10.1016/j.ajog.2014.07.053
Nosti et al	2016	https://dx.doi.org/10.1097/SPV.0000000000000222
Novara et al	2019	DOI: 10.1016/j.ejogrb.2019.07.007
Nussler et al	2013	10.1007/s00192-013-2110-2
Nüssler et al	2021	DOI: 10.1111/aogs.14033
Nüssler et al	2022	https://dx.doi.org/10.1007/s00192-022-05156-y
Nwabineli et al	2012	DOI: 10.3109/01443615.2012.716107
Nyangoh Timoh et al	2017	https://doi.org/10.1016/j.urology.2017.05.009
Nygaard et al	2013	10.1001/jama.2013.4919
Nygaard et al	2008	https://dx.doi.org/10.1016/j.ajog.2008.01.044
Nyyssönen et al	2017	10.1159/000445742
Nyyssönen et al	2013	10.1155/2013/958670
Nyyssönen et al	2014	10.3109/21681805.2013.863802
Obinata et al	2022	DOI: 10.1177/03000605221106434
Obinata et al	2014	DOI: 10.1111/iju.12281
Obut et al	2021	10.4103/GMIT.GMIT_67_20
Ogilvie et al	2014	10.1007/s00384-014-2016-6
Oh et al	2022	10.1111/1471-0528.17036
Oh et al.	2012	10.4111/kju.2012.53.2.98
Ohkawa et al	2006	10.1111/j.1442-2042.2006.01426.x
Oiwa et al	2019	http://doi.org/10.18926/AMO/56455
Okamura et al	2023	DOI: 10.1111/jog.15538
Okcu et al	2021	https://www.sciencedirect.com/science/article/pii/S2468784720303470?via%3Dihub
Okulu et al	2013	10.3109/00365599.2012.733962
Olatunbode et al.	2022	https://doi.org/10.1308/rcsann.2021.0212
O'Leary et al	2023	DOI: 10.1111/1471-0528.17282
Oliphant et al	2014	DOI: 10.1007/s00192-014-2394-x
Oliveira et al	2009	DOI: 10.1111/j.1464-410X.2008.08330.x
Oliveira et al	2011	10.1016/j.eururo.2011.01.018
Oliveira et al.	2010`	https://bjui-journals.onlinelibrary.wiley.com/doi/epdf/10.1111/j.1464-410X.2011.10158.x?saml_referrer
Olsson & Kroon	1999	10.1159/000010197
Olsson et al	2010	DOI: 10.1007/s00192-009-1083-7
Önol et al	2014	DOI: 10.1007/s00192-013-2224-6
Önol et al	2012	https://doi.org/10.1016/j.urology.2012.03.064
Onol et al.	2011	https://link.springer.com/article/10.1007/s00192-011-1378-3
Onuk	2019	10.5114/wiitm.2018.77715
Onur et al	2008	https://link.springer.com/article/10.1007/s11255-007-9210-1
Oom et al	2008	10.1111/j.1463-1318.2008.01538.x
Orhan et al	2020	10.1016/j.jmig.2020.02.011
Orhan et al	2019	10.1007/s00192-018-03858-w
O'Shea et al	2023	doi:10.1001/jamasurg.2023.1649
Osman et al	2018	DOI: 10.1016/j.eururo.2018.04.031
Osmundsen et al	2015	https://pubmed.ncbi.nlm.nih.gov/26313492/
Osse et al	2021	10.1016/j.ejogrb.2021.10.003
Ossin et al	2020	DOI: 10.1016/j.urology.2020.02.026
Otsuka et al	2020	DOI: 10.1111/luts.12299
Ottesen et al	2002	DOI: 10.1034/j.1600-0412.2002.810209.x
Otto et al	2018	DOI: 10.1007/s11605-017-3546-3
Otto et al	2010	10.1007/s00268-010-0735-6
Overholt et al	2023	10.1007/s00192-023-05589-z
Oversand et al	2019	DOI: 10.1111/aogs.13604
Oversand et al	2018	10.1007/s00192-018-3622-6
Ovtcharenko et al	2020	10.1016/j.jogc.2017.10.037
Ow et al	2018	10.1007/s00192-018-3687-2
Owens et al	2004	DOI: 10.1002/nau.20000
Ozkurkcugil & Avci	2023	10.1111/luts.12471
Pace et al	2008	DOI: 10.1111/j.1743-6109.2007.00708.x
Pace et al	2021	https://doi.org/10.1111/1471-0528.16778
Pacquee et al	2019	10.1097/AOG.0000000000003380
Pacquee et al	2008	10.1080/00016340802348294
Padmanabhan et al	2016	https://link.springer.com/article/10.1007/s00192-016-2951-6
Padoa et al	2023	DOI: 10.1016/j.ejogrb.2023.02.014
Padoa et al	2022	https://doi.org/10.1016/j.jmig.2021.11.002
Paek et al	2016	DOI: 10.1007/s00192-015-2869-4
Paganotto et al	2013	https://pubmed.ncbi.nlm.nih.gov/23689175/
Page et al	2023	DOI: 10.1097/AOG.0000000000005021
Pakbaz et al	2009	10.1186/1472-6874-9-9
Palma et al	2014	DOI: 10.1007/s00192-013-2242-4
Palma et al	2022	https://pubmed.ncbi.nlm.nih.gov/15748373/
Palmieri et al	2018	DOI: 10.1002/nau.23487
Palomba et al	2014	https://link.springer.com/article/10.1007/s00192-014-2383-0
Palomba et al	2012	https://doi.org/10.1016/j.ejogrb.2012.03.038
Palos et al	2018	10.1007/s00192-017-3495-0
Palva & Nilsson	2011	DOI: 10.1007/s00192-011-1511-3
Palva et al	2010	10.1007/s00192-010-1160-y
Pan et al	2016	10.1007/s00192-015-2775-9
Pan et al	2021	10.1007/s00345-020-03245-5
Pandeva et al	2016	10.1002/nau.23026
Pandey et al	2021	https://doi.org/10.1016/j.ejogrb.2021.03.002
Panel et al	2017	DOI: 10.1016/j.jogoh.2017.02.013
Pang et al	2003	https://link.springer.com/article/10.1007/s00192-003-1074-z
Panico et al	2022	https://doi.org/10.1016/j.ejogrb.2022.06.023
Panico et al	2023	DOI: 10.3389/fsurg.2023.1181824
Panico et al	2021	10.1016/j.ejogrb.2021.03.035
Pannek et al	2022	DOI: 10.1038/s41394-022-00524-8
Papadopoulos et al	2012	10.1007/s00404-012-2388-1
Paparella et al	2010	DOI: 10.1007/s00192-010-1197-y
Paraiso et al	2004	DOI: 10.1097/01.AOG.0000146290.10472.b3
Paraiso et al	2011	10.1097/AOG.0b013e318231537c
Parden et al	2013	DOI: 10.1097/AOG.0b013e31827c5de7
Parden et al	2016	https://doi.org/10.1016/j.jmig.2016.06.015
Parisi et al	2020	DOI: 10.1007/s00192-020-04403-4
Park et al	2019	https://www.sciencedirect.com/science/article/pii/S1028455919300075?via%3Dihub
Park et al	2015	DOI: 10.1016/j.urology.2014.10.003
Park et al	2005	DOI: 10.3346/jkms.2005.20.6.1006
Park et al	2012	DOI: 10.4111/kju.2012.53.4.258
Park et al	2013	https://dx.doi.org/10.1007/s00192-012-1961-2
Parker et al	2016	https://doi.org/10.1002/nau.22759
Pascom et al	2018	DOI: 10.1002/nau.23546
Pastore et al	2016	DOI: 10.1089/jwh.2015.5416
Patel et al	2022	DOI: 10.1016/j.urology.2022.08.038
Patel et al	2013	DOI: 10.1590/S1677-5538.IBJU.2013.04.06
Patrelli et al	2015	DOI: 10.1177/1553350614535855
Pauls et al	2007	https://doi.org/10.1016/j.ajog.2007.08.014
Pauls et al	2015	10.1016/j.ajog.2015.05.061
Pawlaczyk et al	2022	10.1007/s00192-021-05056-7
Peng et al	2010	DOI: 10.3760/cma.j.issn.0366-6999.2010.15.008
Pereira E Silva et al	2018	DOI: 10.1159/000488204
Pereira et al	2016	10.1007/s00192-015-2820-8
Perez et al	2011	DOI: 10.1016/j.jmig.2011.08.002
Pérez-Tomás et al	2018	DOI: 10.1016/j.urology.2018.02.031
Perk et al	2003	10.1046/j.1442-2042.2003.00592.x
Perrenot et al	2013	DOI: 10.1097/DCR.0b013e318289366e
Persson et al	2000	DOI:10.1034/j.1600-0412.2000.079005414.x
Persson et al	2002	DOI: 10.1034/j.1600-0412.2002.811112.x
Petcharopas et al	2018	10.1007/s00192-018-3559-9
Petros et al	2009	DOI: 10.1111/j.1479-828X.2009.01025.x
Petrou & Frank	2001	https://doi.org/10.1016/S0022-5347(05)66257-X
Petruzzelli et al	2016	https://dx.doi.org/10.1016/j.ijgo.2016.03.028
Phelps et al	2003	DOI: 10.1016/s1074-3804(05)60155-7
Pianezza et al	2007	10.1002/nau.20318
Pickens et al	2011	10.1016/j.urology.2010.07.538
Pilsgaard et al	1999	DOI:10.1034/j.1600-0412.1999.780114.x
Pironi et al	2012	10.1007/s00423-012-0985-x
Pizzoferrato et al	2019	DOI: 10.1007/s00192-019-03923-y
Plair et al	2022	10.1097/AOG.0000000000004629
Plata et al	2018	10.1007/s00192-018-3568-8
Plotti et al	2009	10.1016/j.ygyno.2008.09.022
Polat et al	2019	https://dx.doi.org/10.1590/S1677-5538.IBJU.2019.0158
Polin et al	2012	10.1016/j.ijgo.2012.01.010
Pong et al	2015	https://dx.doi.org/10.1007/s00192-015-2715-8
Porena et al	2007	DOI: 10.1016/j.eururo.2007.04.059
Portier et al	2006	DOI: 10.1007/s10350-006-0616-0
Possover & Lemos	2011	DOI: 10.1007/s00192-011-1539-4
Potic et al	2014	DOI:10.2298/ACI1401081P
Preece et al	2019	https://doi.org/10.1002/nau.24000
Presthus et al	2012	10.1016/j.jmig.2011.12.023
Price & Jackson	2009	https://doi.org/10.1080/01443610410001722590
Price et al	2010	DOI: 10.1111/j.1471-0528.2009.02396.x
Price et al	2010	10.1007/s00192-010-1241-y
Quadri et al	1999	DOI: 10.1016/s0002-9378(99)70428-x
Qureshi et al	2003	DOI: 10.1080/01443610310000100141
Rafii et al	2003	https://doi.org/10.1016/S0302-2838(03)00009-5
Rahkola-Soisalo	2019	DOI: 10.1097/SPV.0000000000000530
Rahkola-Soisalo et al	2019	10.1016/j.jmig.2019.08.009
Rahmanou et al	2014	10.1007/s00192-013-2209-5
Rahmanou et al	2015	10.1007/s00192-015-2761-2
Rahn et al.	2023	https://jamanetwork.com/journals/jama/fullarticle/10.1001/jama.2023.12317?utm_campaign=articlePDF%26utm_medium=articlePDFlink%26utm_source=articlePDF%26utm_content=jama.2023.12317
Rajendra et al	2012	DOI: 10.1007/s00192-011-1552-7
Rajshekhar et al	2016	https://dx.doi.org/10.1016/j.ijgo.2016.05.007
Rane et al	2008	10.1111/j.1479-828X.2008.00858.x
Rane et al	2012	DOI: 10.1111/j.1479-828X.2011.01384.x
Rapp et al	2008	DOI: 10.1007/s00192-008-0622-y
Rapp et al	2008	DOI: 10.1016/j.juro.2008.05.043
Rapp et al	2009	https://dx.doi.org/10.1590/s1677-55382009000100011
Rapp et al	2010	https://www.canjurol.com/abstract.php?ArticleID=&version=1.0&PMID=20156379
Rapp et al	2017	10.1097/SPV.0000000000000364
Rardin et al	2002	DOI: 10.1016/s0029-7844(02)02278-0
Rardin et al	2002	DOI: 10.1016/s0029-7844(02)02279-2
Ratnatunga et al	2020	DOI: 10.1111/codi.15257
Ray et al	2013	DOI: 10.1089/gyn.2012.0150
Rechberger et al	2009	https://doi.org/10.1016/j.eururo.2009.02.038
Rechberger et al	2018	10.1007/s00192-017-3408-2
Rechberger et al	2023	DOI: 10.1016/j.ejogrb.2023.09.006
Rechberger et al	2008	https://journals.viamedica.pl/ginekologia_polska/article/download/46663/33450
Reddy & Malik	2002	10.1080/0144361021000003708
Reichart et al	2016	10.1055/s-0041-105406
Reichelt et al	2004	DOI: 10.1159/000077685
Reid et al	2023	DOI: 10.1007/s00192-022-05308-0
Reid et al	2021	DOI: 10.1111/1471-0528.16897
Reid et al	2007	DOI: 10.1002/nau.20303
Reisenauer et al	2022	https://dx.doi.org/10.1007/s00192-021-04853-4
Reisenauer et al	2013	10.1007/s00404-013-2930-9
Ren & Zhu	2020	10.1002/ijgo.13145
Ren et al	2023	DOI: 10.1002/ijgo.14661
Rezapour et al	2001	DOI: 10.1007/s001920170005
Rezapour et al	2001	DOI: 10.1007/s001920170004
Riansuwan et al	2010	DOI: 10.1111/j.1463-1318.2009.01772.x
Richter	2023	https://doi.org/10.1016/j.ajog.2022.07.048
Richter et al	2021	https://doi.org/10.1007/s00192-021-04687-0
Richter et al	2012	DOI: 10.1016/j.juro.2012.04.010
Richter et al	2001	DOI: 10.1067/mob.2001.108172
Richter et al	2008	DOI: 10.1097/AOG.0b013e31818187c2
Richter et al	2007	doi.org/10.1111/j.1532-5415.2007.01178.x
Richter et al	2021	10.1056/NEJMoa0912658
Richter et al.	2005	https://link.springer.com/article/10.1007/s00192-004-1238-5
Rinne et al	2008	10.1007/s00192-008-0581-3
Ris et al	2017	DOI: 10.1007/s10151-017-1643-7
Rivière et al	2014	DOI: 10.12891/ceog16792014
Rivoire et al	2007	10.1016/j.jmig.2007.06.017
Robichaud et al	2017	https://doi.org/10.1016/j.ejogrb.2017.08.039
Robles et al	2007	10.1007/s00192-006-0298-0
Roderick et al	2009	https://dx.doi.org/10.1097/SPV.0000000000000272
Rodrigues et al	2017	DOI: 10.1055/s-0037-1606125
Rodriguez et al	2001	https://pubmed.ncbi.nlm.nih.gov/11383999/
Rodriguez et al	2010	DOI: 10.1016/j.juro.2010.08.010
Rodriguez et al	2005	10.1016/j.urology.2005.06.126
Rodriguez et al	2020	10.1002/nau.24321
Rogers et al	2018	DOI: 10.1007/s00192-018-3666-7
Rogers et al	2021	10.1007/s00192-021-04954-0
Rogers et al	2001	DOI: 10.1007/s001920170012
Rogers et al.	2006	https://doi.org/10.1016/j.ajog.2006.09.021
Rogier-Mouzelas et al	2023	10.1016/j.jviscsurg.2022.09.009
Rogo-Gupta et al	2015	DOI: 10.1097/SPV.0000000000000191
Rogowski	2013	10.1007/s00192-013-2131-x
Rogowski et al	2015	DOI: 10.1007/s00192-015-2772-z
Roman	2016	DOI: 10.1111/ajo.12486
Romancik et al	2006	https://pubmed.ncbi.nlm.nih.gov/17425159/
Romero Maroto et al	2008	10.1007/s00192-008-0590-2
Romero-Maruto	2017	10.1016/j.acuro.2016.06.005
Rondini et al	2015	https://link.springer.com/article/10.1007/s00192-015-2666-0
Roovers et al	2004	10.1111/j.1471-0528.2004.00001.x
Roovers et al	2006	https://dx.doi.org/10.1080/01674820500245638
Ros et al	2022	https://dx.doi.org/10.1007/s00192-021-04972-y
Rosati et al	2013	DOI: 10.4293/108680813X13654754535115
Rosen et al	2008	DOI: 10.1016/j.jmig.2008.08.010
Ross	2007	10.1016/j.jmig.2007.02.003
Ross et al	2009	DOI: 10.1097/AOG.0b013e3181c2a151
Ross et al	2014	DOI: 10.1186/1756-0500-7-941
Ross et al	2016	https://doi.org/10.1007/s00192-015-2902-7
Rostaminia et al	2021	10.1007/s00192-020-04611-y
Rouprêt et al	2010	10.1016/j.eururo.2010.04.025
Rubilotta et al	2021	10.1002/nau.24773
Rudnicki et al	2014	https://doi.org/10.1111/1471-0528.12454
Rudnicki et al	2015	10.1111/1471-0528.13628
Rudnicki et al	2017	10.1111/aogs.13205
Ruffolo et al	2022	DOI: 10.3390/jcm11226684
Ruffolo et al	2022	DOI: 10.1016/j.ejogrb.2022.01.005
Rusavy et al	2022	https://dx.doi.org/10.1007/s00192-022-05102-y
Rusavy et al	2022	https://doi.org/10.1016/j.ejogrb.2022.03.037
Rusavy et al	2018	10.1007/s00192-017-3516-z
Russo et al	2020	DOI: 10.1080/13697137.2019.1679110
Rustia et al	2023	https://dx.doi.org/10.1097/AOG.0000000000005231
Ryu et al	2014	10.4111/kju.2014.55.4.265
Rzepka et al	2010	10.3109/01443615.2010.518257
Saaby et al	2013	10.1002/nau.22368
Saaby et al	2015	10.1002/nau.22513
Saaby et al	2012	https://dx.doi.org/10.1002/nau.22239
Sabadell et al	2022	DOI: 10.1002/nau.24835
Sabadell et al	2017	DOI: 10.1007/s00192-016-3221-3
Sabadell et al	2021	https://dx.doi.org/10.1002/nau.24586
Sabbagh et al	2010	DOI: 10.1111/j.1464-410X.2009.09173.x
Sahin et al	2020	DOI: 10.1590/S1677-5538.IBJU.2019.0331
Sahin et al	2023	https://dx.doi.org/10.28982/josam.7776
Sahin et al	2020	https://dx.doi.org/10.34172/aim.2020.110
Sakalis et al	2012	DOI: 10.1007/s00192-011-1574-1
Salamon & Culligan	2013	10.1007/s11701-012-0337-4
Salamon et al	2013	10.1007/s00192-012-2021-7
Salamon et al	2014	10.1097/SPV.0000000000000046
Saleem et al	2017	https://www.jcpsp.pk/archive/2017/Jun2017/09.pdf
Salin et al	2007	DOI: 10.1016/j.eururo.2006.10.056
Salo et al	2023	DOI: 10.1007/s00192-023-05527-z
Salomon et al	2004	DOI: 10.1016/j.eururo.2003.09.005
Samour et al	2015	https://dx.doi.org/10.1007/s00404-014-3374-6
Sand et al.	2000	10.1016/s0002-9378(00)70487-x
Sanses et al	2011	DOI: 10.1007/s00192-010-1328-5
Santis-Moya et al	2021	https://dx.doi.org/10.1007/s00192-020-04503-1
Santos Junior et al	2021	DOI: 10.1055/s-0040-1718441
Sappenfield et al	2021	DOI: 10.1016/j.ajog.2021.08.040
Sarikaya et al	2021	https://www.liebertpub.com/doi/10.1089/gyn.2020.0171
Sarlos et al	2008	DOI: 10.1007/s00192-008-0657-0
Sarlos et al	2014	DOI: 10.1007/s00192-014-2369-y
Sarlos et al	2003	DOI: 10.1007/s00192-003-1103-y
Sassani et al	2022	10.1007/s00192-022-05155-z
Sato et al	2023	https://doi.org/10.1007/s00192-023-05534-0
Sato et al	2021	DOI: 10.1080/01443615.2020.1724914
Sato et al	2022	https://doi.org/10.1080/01443615.2022.2125293
Sato et al	2022	10.4103/GMIT.GMIT_2_21
Sawada et al	2021	10.1111/iju.14436
Sayed Ahmed et al	2018	https://doi.org/10.1016/j.ejogrb.2018.03.041
Sayer et al	2012	DOI: 10.1007/s00192-011-1600-3
Schachar et al	2018	DOI: 10.4103/jmh.JMH_64_17
Schauer et al.	2017	10.1002/nau.22972
Scheck et al	2020	https://doi.org/10.33235/anzcj.26.2.39-45
Scheiner et al	2012	https://dx.doi.org/10.1007/s00192-011-1543-8
Schellart et al	2014	10.1016/j.eururo.2014.07.027
Schellart et al	2016	https://dx.doi.org/10.1007/s00192-015-2898-z
Schellart et al.	2018	https://dx.doi.org/10.1007/s00192-017-3362-z
Schettini et al	1999	10.1007/s001929970005
Schettino et al	2014	https://www.minervamedica.it/en/journals/minerva-obstetrics-gynecology/article.php?cod=R09Y2014N04A0355
Schiavi et al	2018	https://dx.doi.org/10.1016/j.ejogrb.2018.02.025
Schiavi et al	2023	https://dx.doi.org/10.1016/j.tjog.2022.07.011
Schierlitz et al	2012	DOI: 10.1097/AOG.0b013e31823dfc73
Schierlitz et al	2008	DOI: 10.1097/AOG.0b013e31818db391
Schierlitz et al	2014	DOI: 10.1007/s00192-013-2150-7
Schiøtz et al	2000	DOI: 10.1080/01443610062940
Schiotz et al	2020	https://dx.doi.org/10.1007/s00192-019-04080-y
Schmid et al	2013	10.1007/s00192-012-1926-5
Schmid et al	2010	10.1002/nau.20793
Schraffordt Koops et al.	2006	DOI: 10.1016/j.ajog.2006.01.021
Schraffordt Koops et al.	2007	DOI: 10.1007/s00192-006-0170-2
Schroeder et al	2023	10.1007/s00192-023-05547-9
Schulten	2022	https://doi.org/10.1016/j.ajog.2022.04.017
Schulten et al.	2019	DOI: 10.1186/s12905-019-0749-7
Schütze et al	2023	DOI: 10.7759/cureus.34072
Schweitzer et al	2005	DOI: 10.1111/j.0001-6349.2005.00677.x
Schweitzer et al	2015	10.1097/AOG.0000000000000604
Scott et al	2019	https://dx.doi.org/10.1007/s00192-019-03884-2
Segal et al	2004	DOI: 10.1097/01.AOG.0000147596.44421.72
Segal et al	2006	DOI: 10.1007/s00192-005-0018-1
Segal et al	2006	DOI: 10.1007/s00192-005-1371-9
Segal et al	2014	10.1007/s00192-013-2194-8
Seitz et al.	2018	10.1097/SPV.0000000000000640
Sentilhes et al	2007	DOI: 10.1016/j.eururo.2006.11.022
Sentilhes et al	2008	DOI: 10.1016/j.ejogrb.2007.10.011
Sentilhes et al	2009	10.1111/j.1743-6109.2007.00671.x
Sentilhes et al	2008	DOI: 10.1016/j.urology.2008.01.020
Sentilhes et al	2008	https://dx.doi.org/10.1007/s00192-007-0521-7
Senturk et al	2015	https://dx.doi.org/10.5152/jtgga.2015.15220
Seracchioli et al	2018	10.1097/SPV.0000000000000464
Serati et al	2022	10.23736/S2724-6051.21.04269-5
Serati et al	2012	DOI: 10.1016/j.eururo.2012.01.038
Serati et al	2017	DOI: 10.1016/j.eururo.2016.08.054
Serati et al	2020	DOI: 10.1002/nau.24358
Serati et al	2017	DOI: 10.1002/nau.22914
Serati et al	2023	https://www.mdpi.com/2077-0383/12/7/2548
Serati et al	2018	10.1007/s00192-017-3498-x
Serati et al	2015	https://dx.doi.org/10.1016/j.ejogrb.2015.01.008
Serati et al	2013	https://doi.org/10.1016/j.eururo.2012.12.022
Serdinšek & But	2019	10.1007/s00192-018-3694-3
Serels et al.	2010	https://link.springer.com/article/10.1007/s00192-009-1065-9
Serels et al.	2010	DOI:10.1007/s00192-009-1065-9
Sergent et al	2011	DOI: 10.1016/j.ejogrb.2011.01.022
Sergent et al	2009	DOI: 10.1016/j.urology.2009.05.038
Sergent et al	2010	DOI: 10.3109/00016340903511043
Sergent et al	2010	https://doi.org/10.1016/j.ijgo.2009.11.020
Sergent et al	2011	https://dx.doi.org/10.1002/nau.20956
Seror et al	2012	10.1007/s00345-011-0748-2
Sevestre et al.	2003	https://doi.org/10.1016/S0302-2838(03)00211-2
Shah et al	2005	DOI: 10.1016/j.urology.2004.08.058
Shah et al	2021	10.1097/SPV.0000000000000906
Shaker et al	2011	DOI: 10.1007/s00192-010-1238-6
Shakir et al	2020	https://doi.org/10.1007/s00345-019-02987-1
Shakir et al	2018	https://doi.org/10.1016/j.juro.2017.12.059
Sharifiaghdas et al	2017	DOI: 10.12891/ceog3209.2017
Sharifiaghdas et al	2019	DOI: 10.22037/uj.v0i0.3934
Sharifiaghdas et al	2008	DOI: 10.1159/000117794
Sharifiaghdas et al	2015	10.14712/23362936.2015.60
Sharifiaghdas et al	2015	10.4111/kju.2015.56.12.811
Sharifiaghdas et al	2023	10.1007/s11255-022-03404-0
Sharma et al	2022	DOI: 10.7759/cureus.33086
Sharma et al.	2020	10.1016/j.ejogrb.2020.06.062
Shasha et al	2023	https://doi.org/10.1093/jsxmed/qdad020
Shatkin-Margolis et al	2018	DOI: 10.1097/SPV.0000000000000522
Shaw et al	2022	https://doi.org/10.1016/j.jmig.2022.07.001
Shaw et al	2017	DOI: 10.1097/SPV.0000000000000338
Shawer et al	2023	DOI: 10.1007/s00192-022-05299-y
Shebl	2021	https://bmcurol.biomedcentral.com/articles/10.1186/s12894-021-00922-4
Shek et al	2008	DOI: 10.1002/uog.5361
Shek et al	2009	DOI: 10.1007/s00192-008-0789-2
Shekhar et al	2021	DOI: 10.1007/s13224-020-01373-x
Shen et al	2011	DOI: 10.1038/ijir.2011.22
Shepherd et al	2010	DOI: 10.1097/SPV.0b013e3181f189d6
Sherif et al	2010	DOI: 10.5152/tud.2017.29000
Shi & Sun	2014	https://article.imrpress.com/journal/CEOG/41/3/10.12891/ceog17102014/1630300107682-1404315430.pdf
Shimko et al	2011	DOI: 10.1007/s11701-011-0244-0
Shin et al	2010	10.1111/j.1757-5672.2010.00061.x
Shinnick et al	2021	10.1097/SPV.0000000000000728
Shippey et al	2008	DOI: 10.1007/s00192-008-0612-0
Shkarupa et al	2017	10.1007/s00192-017-3286-7
Shkarupa et al	2017	DOI: 10.1016/j.ejogrb.2017.04.041
Shkarupa et al	2020	https://dx.doi.org/10.1007/s00192-019-03964-3
Shkarupa et al	2018	10.1007/s00192-017-3518-x
Siddiqui et al	2012	DOI: 10.1016/j.ajog.2012.01.035
Siddiqui et al	2012	DOI: 10.1097/SPV.0b013e31825ead35
Siddiqui et al	2008	10.1007/s11845-007-0109-8
Siff et al	2016	DOI: 10.1016/j.ajog.2016.04.039
Sik et al	2019	DOI: 10.12669/pjms.35.2.603
Sileri et al	2012	10.1007/s11605-011-1793-2
Silva et al	2006	DOI: 10.1097/01.AOG.0000224610.83158.23
Silva-Filho et al	2006	https://link.springer.com/article/10.1007/s00404-005-0083-1
Simsek et al	2014	DOI: 10.1111/jog.12410
Simsek et al	2017	10.4081/aiua.2017.3.222
Simsek et al	2014	https://dx.doi.org/10.1186/2193-1801-3-570
Singh et al	2022	https://dx.doi.org/10.1097/SLA.0000000000004559
Singla et al	2017	DOI: 10.1016/j.juro.2017.02.3341
Sinhal et al	2013	https://ambulatorysurgery.org/wp-content/uploads/2022/06/19_4_SINHAL.pdf
Siracusano et al	2011	https://doi.org/10.1016/j.ejogrb.2011.06.012
Sirls et al	2012	10.1097/SPV.0b013e318267c004
Sivaslioglu et al	2012	10.1016/j.juro.2012.02.2564
Sivaslioglu et al	2007	https://dx.doi.org/10.1007/s00192-006-0279-3
Smazinka et al	2020	https://dx.doi.org/10.1007/s00192-019-04076-8
Smith et al	2019	DOI: 10.1097/SPV.0000000000000704
Smith et al	2013	DOI: 10.1007/s00192-012-1953-2
Smith et al	1997	DOI: 10.1046/j.1464-410x.1997.00480.x
Smithling et al	2019	10.1097/SPV.0000000000000598
Søgaard et al	2021	https://dx.doi.org/10.1007/s00192-020-04402-5
Sohbati et al	2015	10.5812/numonthly.32046
Sohbati et al	2020	10.25122/jml-2020-0093
Sokol et al	2012	https://doi.org/10.1016/j.ajog.2011.08.003
Soliman et al	2017	https://dx.doi.org/10.1016/j.aju.2017.07.002
Song et al	2009	DOI: 10.1111/j.1464-410X.2009.08504.x
Song et al	2012	DOI: 10.1016/j.urology.2012.04.052
Song et al	2016	10.1111/luts.12090
Song et al	2016	https://dx.doi.org/10.1097/GME.0000000000000604
Song et al	2020	10.1089/end.2019.0571
Song et al	2017	10.1111/luts.12099
Souviat et al	2012	https://doi.org/10.3109/01443615.2012.719045
Spelzini et al	2016	DOI: 10.1007/s00192-016-3016-6
Spelzini et al	2017	https://doi.org/10.1002/ijgo.12317
Spelzini et al	2013	https://doi.org/10.1007/s00192-012-2031-5
Spinosa & Dubuis	2005	10.1016/j.ejogrb.2005.04.016
Srikrishna et al	2015	10.1007/s00192-015-2760-3
Srikrishna et al.	2010	10.1111/j.1471-0528.2010.02705.x
Stav et al	2010	DOI: 10.1002/nau.20862
Stav et all	2010	DOI: 10.1016/j.juro.2009.08.111
Stavros et al	2012	https://pubmed.ncbi.nlm.nih.gov/23210404/#:~:text=Success%20rate%20at%2030th%20month,5.48%25%20of%20SIMS%20group%20did.
Steele et al	2018	https://dx.doi.org/10.1007/s00192-017-3385-5
Stepanian et al	2008	https://doi.org/10.1016/j.jmig.2007.11.006
Stoffel et al	2009	DOI: 10.1016/j.urology.2008.08.478
Stoutjesdijk et al	2006	https://dx.doi.org/10.1007/s00192-005-1353-y
Strgulc et al	2012	DOI: 10.1097/SPV.0b013e31826a53c2
Su et al	2014	DOI: 10.1007/s00192-013-2294-5
Su et al	2009	DOI: 10.1111/j.1447-0756.2009.01065.x
Su et al	2007	10.1007/s00192-006-0196-5
Subak et al	2014	https://dx.doi.org/10.1016/j.ajog.2014.03.012
Sukur et al	2020	https://dx.doi.org/10.1016/j.ejogrb.2020.02.017
Sullivan et al	2001	https://journals.lww.com/dcrjournal/abstract/2001/44060/total_pelvic_mesh_repair__a_ten_year_experience.18.aspx
Sumak et al	2020	https://dx.doi.org/10.1007/s00192-020-04353-x
Sun et al	2016	DOI: 10.1097/GME.0000000000000614
Sun et al	2011	DOI: 10.1016/j.tjog.2011.01.027
Sun et al	2016	DOI: 10.1016/j.tjog.2014.09.013
Sun et al	2016	10.1016/j.ijgo.2015.07.012
Sun et al	2006	10.1016/S1028-4559(09)60187-X
Sun et al	2019	https://dx.doi.org/10.1002/nau.24078
Sun et al	2008	https://dx.doi.org/10.1016/S1028-4559(08)60076-5
Sun et al	2021	https://dx.doi.org/10.1007/s00192-021-04892-x
Sun et al.	2013	https://pubmed.ncbi.nlm.nih.gov/24199921/
Sun et al.	2013	https://dx.doi.org/10.1007/s00192-012-1942-5
Sung et al	2017	10.5213/inj.1732642.321
Sung et al	2012	DOI: 10.1097/AOG.0b013e318263a3db
Sung et al	2009	10.1016/j.ajog.2009.07.024
Surkont et al.	2015	https://www.aaem.pl/pdf-72277-9505?filename=Standardized%20modified.pdf
Svabik et al	2014	https://doi.org/10.1002/uog.13305
Svenningsen et al	2021	DOI: 10.1007/s00192-020-04408-z
Tagliaferri	2022	10.1080/01443615.2021.2021508
Tahaoglu et al	2018	10.1007/s00192-018-3565-y
Tahseen et al	2007	DOI: 10.1080/01443610701405770
Taipale et al	2009	DOI: 10.3109/00016340903317990
Takahashi et al	2010	10.1055/s-0029-1224661
Takahashi et al	2010	https://doi.org/10.1111/j.1442-2042.2010.02469.x
Takazawa et al	2018	https://doi.org/10.4111/icu.2018.59.2.133
Tamanini et al	2005	DOI: 10.1590/s1677-55382005000500013
Tamanini et al	2004	10.1590/s1677-55382004000600005
Tamma et al	2019	10.1371/journal.pone.0209668
Tammaa et al	2018	DOI: 10.1002/nau.23298
Tang et al	2013	https://doi.org/10.1016/j.jmig.2013.01.006
Tang et al	2014	10.1097/GME.0000000000000119
Tantanasis et al	2008	10.1080/00016340801991003
Tanuri et al	2010	DOI: 10.1590/s0104-42302010000300022
Tarcan et al	2014	DOI: 10.1159/000364952
Tartaglia et al	2009	https://doi.org/10.1016/j.juro.2009.04.027
Taweel et al	2010	DOI: 10.5489/cuaj.08118
Tayrac et al.	2007	https://doi.org/10.1016/j.ijgo.2007.07.015
Teo et al	2011	https://doi.org/10.1016/j.juro.2010.11.064
Tepe et al	2019	DOI: 10.5152/tud.2019.19113
Tepe et al	2018	https://dx.doi.org/10.1590/S1677-5538.IBJU.2018.0019
Tercan et al	2023	https://www.sciencedirect.com/science/article/pii/S0301211523000337
Terziotti et al	2022	10.1590/S1677-5538.IBJU.2021.0646
Thaweekul et al	2004	https://pubmed.ncbi.nlm.nih.gov/15217169/
Thiagamoorthy et al	2014	10.1007/s00192-013-2264-y
Thibault et al	2012	https://www.sciencedirect.com/science/article/abs/pii/S1166708712004964?via%3Dihub
Thibault et al	2013	10.1111/bju.12286
Tholemeier et al	2021	https://www.sciencedirect.com/science/article/pii/S0090429521003976
Thomas et al	2020	https://link.springer.com/article/10.1007/s00192-020-04291-8
Thomas et al	2009	https://doi.org/10.1111/j.1464-410X.2009.08669.x
Thubert et al	2013	DOI: 10.1016/j.ijgo.2012.07.020
Thys et al	2011	10.1007/s00192-011-1422-3
Tian et al	2022	https://doi.org/10.1080/13697137.2022.2127353
Tian et al.	2023	https://www.mdpi.com/1648-9144/59/1/155
Tieu et al	2017	DOI: 10.1007/s00192-016-3128-z
Till et al.	2022	https://doi.org/10.1071/SH21153
Tincello et al	2011	https://doi.org/10.1016/j.juro.2011.07.078
Tinelli et al	2007	10.1080/09513590701521750
Toledo et al	2012	DOI: 10.1590/s1677-55382012000500012
Toledo et al	2009	10.1007/s00192-008-0759-8
Tommaselli et al	2013	DOI: 10.1016/j.jmig.2012.11.008
Tommaselli et al	2012	DOI: 10.1007/s00192-012-1758-3
Tommaselli et al	2013	10.1016/j.ejogrb.2012.11.014
Tommaselli et al	2016	10.1016/j.ejogrb.2015.11.014
Tommaselli et al	2015	10.1016/j.ejogrb.2014.12.012
Tommaselli et al	2014	10.1007/s00404-014-3186-8
Tommaselli et al	2010	https://dx.doi.org/10.1007/s00192-010-1181-6
Tommaselli et al	2012	10.1007/s00404-012-2322-6
Tomoe	2015	DOI: 10.1111/iju.12744
Tomoe et al	2005	https://link.springer.com/article/10.1007/s00192-004-1231-z
Tong	2003	10.1159/000071094
Toozs-Hobson et al	2016	DOI: 10.1007/s00192-016-2995-7
Touloupidis et al	2007	DOI: 10.1159/000097801
Toumi et al	2020	https://dx.doi.org/10.1016/j.jogoh.2020.101799
Toyama et al	2022	DOI: 10.1272/jnms.JNMS.2022_89-219
Toz et al	2015	10.2147/CIA.S85960
Toz et al	2015	10.1159/000433536
Trabuco et al	2018	DOI: 10.1097/AOG.0000000000002415
Trabuco et al	2011	10.1016/j.ajog.2010.12.037
Trabuco et al	2016	10.1097/AOG.0000000000001651
Trutnovsky et al	2019	https://doi.org/10.1371/journal.pone.0213617
Tsai et al	2014	DOI: 10.1016/j.tjog.2014.07.004
Tsiaoussis et al	2005	DOI: 10.1007/s10350-004-0850-2
Tsui et al	2008	DOI: 10.1007/s00192-008-0569-z
Tsunoda et al	2021	DOI: 10.1007/s10151-021-02499-4
Tsunoda et al	2016	10.1111/codi.13247
Tsunoda et al	2020	10.1111/ases.12701
Tubre et al	2017	DOI: 10.1002/nau.22959
Tuncer et al.	2016	https://dx.doi.org/10.4081/aiua.2016.2.106
Tunitsky-Bitton et al	2015	DOI: 10.1097/SPV.0000000000000161
Tunitsky-Bitton et al	2015	10.1016/j.ajog.2014.11.033
Turan et al	2011	10.1007/s00540-011-1113-8
Tvarozek et al	2022	https://doi.org/10.1080/01443615.2022.2153023
Tyagi et al	2018	https://dx.doi.org/10.1007/s00192-017-3500-7
Ucar et al	2016	https://dx.doi.org/10.1016/j.ejogrb.2016.08.041
Ugianskiene et al	2018	10.1007/s00192-018-3677-4
Ugianskiene et al	2017	10.1016/j.ejogrb.2017.10.002
Ugianskiene et al	2021	10.1016/j.ejogrb.2021.05.018
Ugurlucan et al	2013	DOI: 10.1007/s00192-012-2008-4
UIbertazzi et al	2018	DOI: 10.1016/j.ejogrb.2018.03.060
Ulmsten et al.	1998	10.1007/BF01901606
Ulrich et al	2015	https://doi.org/10.1002/nau.22569
Ulrich et al	2017	https://doi.org/10.1371/journal.pone.0174628
Ulrich et al	2017	10.1002/nau.23144
Ulubay et al	2016	10.1089/gyn.2015.0109
Uysal et al	20	https://www.sciencedirect.com/science/article/pii/S0301211523002336
Vacca et al	2020	DOI: 10.1016/j.ejogrb.2020.07.031
Vaiyapuri et al	2012	https://pubmed.ncbi.nlm.nih.gov/23112018/
Vaiyapuri et al	2011	DOI: 10.1007/s00192-011-1400-9
Valadez et al	2020	DOI: 10.1002/nau.24518
Valaitis & Stanton	1994	10.1111/j.1471-0528.1994.tb13154.x
Vallabh-Patel et al	2016	DOI: 10.1097/SPV.0000000000000306
Valpas et al	2004	DOI: 10.1097/01.AOG.0000128904.40103.e8
Valpas et al	2015	10.1007/s00192-014-2454-2
Valpas et al.	2006	10.1080/00016340601033584
Van Baelen & Delaere	2009	DOI: 10.1159/000251178
Van den Broeck et al	2014	DOI: 10.1002/nau.22661
van der Hagen et al	2012	https://doi.org/10.1111/j.1463-1318.2012.03023.x
van der Ploeg	2016	10.1007/s00192-015-2924-1
van der Ploeg	2015	DOI: 10.1111/1471-0528.13325
van der Vaart	2007	DOI: 10.1007/s00192-006-0189-4
van IJsselmuiden et al	2020	DOI: 10.1111/1471-0528.16242
Van Leijsen et al	2013	DOI: 10.1097/AOG.0b013e31828c68e3
van Oudheusden et al	2023	DOI: 10.1111/1471-0528.17525
van Oudheusden et al	2023	DOI: 10.1007/s00192-022-05185-7
van Raalte et al.	2008	https://dx.doi.org/10.1016/j.ajog.2008.07.058
Van Zanten et al	2020	DOI: 10.1097/DCR.0000000000001696
van Zanten et al	2022	https://dx.doi.org/10.1007/s00192-021-04740-y
van Zanten et al	2019	https://dx.doi.org/10.1111/1471-0528.15696
vandenAkker et al	2020	10.1007/s00192-019-04020-w
vanderWeiden et al	2014	10.1007/s00192-013-2254-0
vanOudheusden et al	2023	10.1007/s00192-022-05350-y
VanRest	2023	10.1007/s10029-023-02748-5
vanZanten et al	2018	https://dx.doi.org/10.1007/s00192-018-3645-z
Vardy et al	2007	https://doi.org/10.1016/j.ajog.2007.03.056
Vassallo et al	2002	DOI: 10.1016/s0029-7844(02)02119-1
Vasudeva et al	2021	DOI: 10.1002/nau.24599
Verbrugghe et al	2013	https://dx.doi.org/10.1007/s00192-012-1971-0
Verghese et al	2020	10.1136/bmjopen-2018-025141
Vermeulen et al	2005	10.1007/s10151-005-0190-9
Verneker et al	2022	DOI: 10.4103/jmh.jmh_185_21
Vervest et al	2007	DOI: 10.1007/s00192-006-0127-5
Vidal et al	2018	10.1007/s00404-018-4738-0
Vieillefosse et al	2015	DOI: 10.1016/j.ejogrb.2015.02.014
Vij et al	2020	https://doi.org/10.1007/s00192-020-04655-0
Vij et al	2014	10.1007/s00192-013-2296-3
Vijal et al	2008	10.1007/s00464-007-9598-9
Vik et al	2016	DOI: 10.1007/s00192-016-3007-7
Villot et al	2020	10.1016/j.ejogrb.2020.02.001
Vitale et al	2018	https://dx.doi.org/10.1155/2018/5727165
Vollebregt et al	2012	DOI: 10.1111/j.1743-6109.2011.02647.x
Vollebregt et al	2011	DOI: 10.1111/j.1471-0528.2011.03082.x
Vollstedt et al	2019	10.1177/1756287219868593
Vollstedt et al	2020	10.1007/s00192-020-04479-y
Von Pechmann	2003	DOI: 10.1067/mob.2003.546
Wadie et al	2005	10.1097/01.ju.0000169492.96167.fe
Wadie et al	2010	10.1007/s00192-010-1216-z
Wagner et al	2019	10.1007/s11255-019-02124-2
Wagner et al	2018	https://doi.org/10.1016/j.ejogrb.2018.10.012
Wahed et al	2012	10.1111/j.1463-1318.2011.02921.x
Wai et al	2013	DOI: 10.1097/AOG.0b013e31828ca49e
Walsh et al	2004	DOI: 10.1097/01.ju.0000112955.17381.a1
Waltregny et al	2006	DOI: 10.1016/S0022-5347(06)00277-1
Waltregny et al	2008	https://doi.org/10.1016/j.eururo.2007.08.021
Wang	2019	https://einj.org/journal/view.php?doi=10.5213/inj.1938014.007
Wang et al	2018	DOI: 10.1002/nau.23425
Wang et al	2013	DOI: 10.1007/s00404-013-2713-3
Wang et al	2023	DOI: 10.1111/jog.15574
Wang et al	1996	https://pubmed.ncbi.nlm.nih.gov/8829067/
Wang et al	2022	https://www.jmig.org/article/S1553-4650(22)01011-1/fulltext
Wang et al	2023	https://dx.doi.org/10.1097/SPV.0000000000001306
Wang et al	2021	DOI: 10.1016/j.urology.2020.10.029
Wang et al	2022	https://dx.doi.org/10.3389/fsurg.2022.994615
Wang et al	2022	https://dx.doi.org/10.21037/atm-22-2150
Wang et al	2020	10.1007/s00192-019-03969-y
Wang et al	2020	10.21037/atm-20-7296
Wang et al	2022	10.1111/jog.15393
Wang et al	2016	10.1016/j.jmig.2016.12.015
Wang et al	2022	10.1111/1471-0528.17107
Wang et al	2011	10.1016/j.ijgo.2011.05.019
Wang et al	2021	10.1007/s00192-020-04380-8
Wang et al	2021	https://bmcwomenshealth.biomedcentral.com/articles/10.1186/s12905-021-01505-z
Wang et al	2021	https://journals.lww.com/fpmrs/abstract/2021/09000/sexually_inactive_status_in_women_with_pelvic.7.aspx
Wang et al	2023	https://doi.org/10.1002/ijgo.14966
Wang et al	2022	10.5213/inj.2244076.038
Wang et al	2001	https://doi.org/10.1016/S0022-5347(05)66460-9
Wang et al	2010	10.1007/s00404-009-1098-9
Ward & Hilton	2004	10.1016/j.ajog.2003.07.029
Ward et al	2008	DOI: 10.1111/j.1471-0528.2007.01548.x
Ward et al	2002	DOI: 10.1136/bmj.325.7355.67
Ward et al	2002	DOI: 10.1111/jog.15574
Warro et al	2023	https://doi.org/10.1016/j.jogoh.2023.102534
Washington et al	2003	https://www.ncbi.nlm.nih.gov/pmc/articles/PMC3021343/
Watadani et al	2013	DOI: 10.1097/DCR.0b013e3182a62dbb
Watanabe	2012	DOI: 10.18926/AMO/48078
Webb et al	1998	https://dx.doi.org/10.1016/s0029-7844(98)00201-4
Weber et al	2001	https://doi.org/10.1067/mob.2001.119081
Weber et al	2014	10.1111/jsm.12545
Webster & Gerridzen	2003	https://pubmed.ncbi.nlm.nih.gov/12892578/
Wei et al	2019	10.1111/jog.13908
Weidner et al	2017	https://dx.doi.org/10.1093/ptj/pzx077
Weintraub et al	2016	https://dx.doi.org/10.1007/s00345-016-1792-8
Welk et al	2012	DOI: 10.5489/cuaj.11117
Weltz et al.	2017	https://link.springer.com/article/10.1007/s00192-018-3570-1
Wennberg et al	2003	DOI: 10.1080/00365590310014472
Westermann et al	2016	DOI: 10.1097/SPV.0000000000000238
Westermann et al	2017	10.1097/SPV.0000000000000368
Wetta et al	2009	10.1007/s00192-009-0953-3
Wheeler et al	2005	10.1016/j.ajog.2005.07.010
White et al	2020	DOI: 10.1016/j.ajog.2020.03.008
White et al	2021	https://doi.org/10.1097/JU.0000000000001830
Wihersaari et al	2022	DOI: 10.1016/j.euros.2022.09.014
Wille et al	2006	DOI: 10.1159/000092059
Williams et al	2019	https://link.springer.com/article/10.1007/s00192-018-3783-3
Williams et al	2018	10.1007/s00192-017-3464-7
Wilson et al	2011	10.1007/s00464-010-1316-3
Wilson et al	2008	10.1007/s00192-008-0703-y
Winiarski et al	2013	DOI: 10.2478/pjs-2013-0005
Winkelman et al	2020	10.1097/SPV.0000000000000602
Withagen et al	2011	DOI: 10.1097/AOG.0b013e318203e6a5
Withagen et al	2011	DOI: 10.1097/AOG.0b013e31822ada95
Withagen et al	2012	DOI: 10.1007/s00192-011-1599-5
Withagen et al	2007	DOI: 10.1080/00016340701447601
Withagen et al	2010	https://dx.doi.org/10.1007/s00192-009-1028-1
Wlazlak et al	2017	DOI: 10.1002/nau.23211
Wolters et al	2014	DOI: 10.1097/SPV.0000000000000051
Wong et al	2017	DOI: 10.1002/uog.15882
Wong et al	2011	10.1111/j.1463-1318.2010.02349.x
[truncated: 80 more rows]
